# Supplementary material for: Tree mode of death and mortality risk factors across Amazon forests
Source: Nat Commun. 2020 Nov 9;11:5515. doi: 10.1038/s41467-020-18996-3 (PMC7652827; doi:10.1038/s41467-020-18996-3)
Supplement: Supplementary file 3 — Source Data [file 41467_2020_18996_MOESM3_ESM.zip]

Archive with 12 entries (11 files):
- SourceData/
- __MACOSX/._SourceData
- SourceData/SourceData_Figure1.csv
- __MACOSX/SourceData/._SourceData_Figure1.csv
- SourceData/SourceData_Figure3.csv
- __MACOSX/SourceData/._SourceData_Figure3.csv
- SourceData/SourceData_Figure2.csv
- __MACOSX/SourceData/._SourceData_Figure2.csv
- SourceData/SourceData_FigureS2.csv
- __MACOSX/SourceData/._SourceData_FigureS2.csv
- SourceData/SourceData_FigureS1.csv
- __MACOSX/SourceData/._SourceData_FigureS1.csv
