# Supplementary material for: Tree mode of death and mortality risk factors across Amazon forests
Source: Nat Commun. 2020 Nov 9;11:5515. doi: 10.1038/s41467-020-18996-3 (PMC7652827; doi:10.1038/s41467-020-18996-3)
Supplement: Supplementary file 3 — Source Data [file 41467_2020_18996_MOESM3_ESM.zip › SourceData/SourceData_Figure1.csv]

	Plot.Code	m.rates.annual	region	Latitude.Decimal	Longitude.Decimal	plot.area	mycol
1	AGJ-01	2.28749446160366	3AMA_W	-11.9	-71.4	2	#E18000CC
2	AGP-01	2.34983399268657	3AMA_W	-3.7	-70.3	1	#E18000CC
3	AGP-02	3.29953514090291	3AMA_W	-3.7	-70.3	1	#E18000CC
4	ALF-01	1.34752061304831	4AMA_BrSh	-9.6	-55.9	1	#004C99CC
5	ALF-02	2.85238603830307	4AMA_BrSh	-9.6	-55.9	1	#004C99CC
6	ALM-01	1.87295565623826	3AMA_W	-11.8	-71.5	2	#E18000CC
7	ALP-01	2.16527438143028	3AMA_W	-4	-73.4	0.88	#E18000CC
8	ALP-30	1.88639292409648	3AMA_W	-4	-73.4	1	#E18000CC
9	ALP-40	1.61047599217232	3AMA_W	-3.9	-73.4	1	#E18000CC
10	ALV-01	1.24601684894502	4AMA_BrSh	-16.1	-61.9	1	#004C99CC
11	ALV-02	1.82964969507412	4AMA_BrSh	-16.1	-61.9	1	#004C99CC
12	AMA-02	1.33766159432964	3AMA_W	5.6	-77.5	1	#E18000CC
13	BAR-01	1.75124627249035	3AMA_W	-11.9	-71.4	1	#E18000CC
14	BDF-01	1.12292732493879	2AMA_EC	-2.3	-60.1	2	#F00000CC
15	BDF-03	1.34959367613808	2AMA_EC	-2.4	-59.9	1	#F00000CC
16	BDF-04	2.88142541836636	2AMA_EC	-2.4	-59.9	1	#F00000CC
17	BDF-05	1.50168249616961	2AMA_EC	-2.4	-59.9	1	#F00000CC
18	BDF-06	1.57710624004898	2AMA_EC	-2.4	-59.9	3	#F00000CC
19	BDF-07	1.16473117475179	2AMA_EC	-2.4	-59.9	1	#F00000CC
20	BDF-08	1.53001225167975	2AMA_EC	-2.4	-59.9	1	#F00000CC
21	BDF-09	1.24030675303954	2AMA_EC	-2.4	-59.9	1	#F00000CC
22	BDF-10	1.56047068748383	2AMA_EC	-2.4	-59.9	2	#F00000CC
23	BDF-11	0.859383479834081	2AMA_EC	-2.4	-59.9	3	#F00000CC
24	BDF-12	0.976129408653112	2AMA_EC	-2.4	-59.9	2	#F00000CC
25	BDF-13	1.04919521370256	2AMA_EC	-2.4	-59.9	9	#F00000CC
26	BDF-14	0.953898129519823	2AMA_EC	-2.4	-60	1	#F00000CC
27	BEE-01	1.97592147275418	3AMA_W	-16.5	-64.6	1	#E18000CC
28	BEE-05	1.74873048523328	3AMA_W	-16.5	-64.6	1	#E18000CC
29	BES-01	2.0672643756798	3AMA_W	10.5	-73.3	1	#E18000CC
30	BNT-01	0.999943892048615	2AMA_EC	-2.6	-60.2	1	#F00000CC
31	BNT-04	1.16900512242986	2AMA_EC	-2.6	-60.1	1	#F00000CC
32	BNT-05	1.53252595719135	2AMA_EC	-2.6	-60.2	1	#F00000CC
33	BNT-06	1.39360019408253	2AMA_EC	-2.6	-60.2	1	#F00000CC
34	BNT-07	0.994945111034113	2AMA_EC	-2.6	-60.2	1	#F00000CC
35	BOG-01	2.30950565116456	3AMA_W	-0.7	-76.5	1	#E18000CC
36	BOG-02	2.67241272287705	3AMA_W	-0.7	-76.5	1	#E18000CC
37	CAR-01	1.82251513353197	4AMA_BrSh	-5.6	-49.7	1	#004C99CC
38	CAX-01	0.80345454883575	2AMA_EC	-1.7	-51.5	1	#F00000CC
39	CAX-02	1.3654619951907	2AMA_EC	-1.7	-51.5	1	#F00000CC
40	CAX-06	1.34682481278274	2AMA_EC	-1.7	-51.5	1	#F00000CC
41	CAX-08	2.02006651672694	2AMA_EC	-1.9	-51.5	1	#F00000CC
42	CHO-01	3.23901299421167	4AMA_BrSh	-14.4	-61.1	1	#004C99CC
43	CLA-34	1.66052489459668	3AMA_W	10	-65.3	0.511	#E18000CC
44	CPP-01	1.7049638800217	4AMA_BrSh	-1.8	-47.1	1	#004C99CC
45	CRP-02	3.14495179765514	4AMA_BrSh	-14.5	-61.5	1	#004C99CC
46	CUZ-02	1.98037409566893	3AMA_W	-12.5	-69.1	1	#E18000CC
47	CUZ-03	2.07019113942066	3AMA_W	-12.5	-69	1	#E18000CC
48	CUZ-04	2.86780509968745	3AMA_W	-12.5	-69	1	#E18000CC
49	DOI-01	1.97287597647653	3AMA_W	-10.6	-68.3	1	#E18000CC
50	DOI-02	5.08951381245234	3AMA_W	-10.6	-68.3	1	#E18000CC
51	ECE-01	1.66982911906674	3AMA_W	10.7	-75.3	1	#E18000CC
52	ELD-12	1.01596625224882	1AMA_GuSh	6.1	-61.4	0.5	#006600CC
53	ELD-34	1.67815882256001	1AMA_GuSh	6.1	-61.4	0.5	#006600CC
54	FEC-01	2.58277316430018	3AMA_W	-10.1	-67.6	1	#E18000CC
55	FLO-01	2.76714315235193	4AMA_BrSh	-12.8	-51.9	1	#004C99CC
56	FLO-02	1.32431998551728	4AMA_BrSh	-12.8	-51.9	1	#004C99CC
57	FMH-01	0.805205310657248	1AMA_GuSh	5.2	-58.7	1	#006600CC
58	FMH-02	0.570919607220749	1AMA_GuSh	5.2	-58.7	1	#006600CC
59	FMH-03	1.03835902914355	1AMA_GuSh	5.2	-58.7	1	#006600CC
60	GMT-01	1.56595077624962	2AMA_EC	-1.1	-47.8	1	#F00000CC
61	HCC-21	2.92724794068177	4AMA_BrSh	-14.5	-60.7	1	#004C99CC
62	HCC-22	2.50379166570485	4AMA_BrSh	-14.5	-60.7	1	#004C99CC
63	HCC-24	3.31201082090997	4AMA_BrSh	-14.6	-60.8	1	#004C99CC
64	IND-01	4.96933394921406	3AMA_W	-3.5	-72.8	1	#E18000CC
65	INF-01	2.05441782508158	3AMA_W	-12.7	-69.7	1.3	#E18000CC
66	IWO-21	1.15354064968146	1AMA_GuSh	4.6	-58.7	1	#006600CC
67	IWO-22	0.881480736037677	1AMA_GuSh	4.6	-58.7	1	#006600CC
68	JAC-01	1.18976857176445	2AMA_EC	-2.6	-60.2	5	#F00000CC
69	JAC-02	1.4157289972922	2AMA_EC	-2.6	-60.2	5	#F00000CC
70	JAS-02	2.4718422609379	3AMA_W	-1.1	-77.6	1	#E18000CC
71	JAS-03	2.06346388805781	3AMA_W	-1.1	-77.6	1	#E18000CC
72	JAS-04	1.31464090181178	3AMA_W	-1.1	-77.6	0.96	#E18000CC
73	JAS-05	1.94710349849551	3AMA_W	-1.1	-77.6	1	#E18000CC
74	JRI-01	1.03412420404554	2AMA_EC	-0.9	-52.2	1	#F00000CC
75	KAL-01	2.88468747114985	3AMA_W	11.2	-74.1	1	#E18000CC
76	KEN-01	1.60855054397584	4AMA_BrSh	-16	-62.7	1	#004C99CC
77	KEN-02	3.80132503493465	4AMA_BrSh	-16	-62.7	1	#004C99CC
78	LAS-02	2.19590015721755	3AMA_W	-12.6	-70.1	1	#E18000CC
79	LFB-01	2.23943534476017	4AMA_BrSh	-14.6	-60.8	1	#004C99CC
80	LFB-02	2.38651699512494	4AMA_BrSh	-14.6	-60.8	1	#004C99CC
81	LOR-01	1.99252381187734	3AMA_W	-3.1	-70	1	#E18000CC
82	LOR-04	2.21346963516964	3AMA_W	-3.1	-70	1	#E18000CC
83	LSL-01	3.55746803956203	4AMA_BrSh	-14.4	-61.1	1	#004C99CC
84	LSL-02	2.38625139501861	4AMA_BrSh	-14.4	-61.1	1	#004C99CC
85	MIN-01	2.01113979517336	3AMA_W	-8.6	-72.9	1	#E18000CC
86	MNU-01	2.33728145386837	3AMA_W	-11.9	-71.4	2.25	#E18000CC
87	MNU-03	2.66373502386209	3AMA_W	-11.9	-71.4	2	#E18000CC
88	MNU-04	1.79712153723655	3AMA_W	-11.9	-71.4	1	#E18000CC
89	MNU-05	1.6503165722311	3AMA_W	-11.9	-71.4	2.25	#E18000CC
90	MNU-06	1.91492865246204	3AMA_W	-11.9	-71.4	2.25	#E18000CC
91	MNU-08	1.51240644828241	3AMA_W	-12	-71.2	2	#E18000CC
92	MNU-09	2.33390515619602	3AMA_W	-12	-71.2	2	#E18000CC
93	MRB-01	2.27336234552296	4AMA_BrSh	-5.7	-49	2	#004C99CC
94	MRB-02	1.96596799297264	4AMA_BrSh	-5.7	-49	2	#004C99CC
95	MRB-03	1.8530628417388	4AMA_BrSh	-5.7	-49	2	#004C99CC
96	MSH-01	1.82302342136926	3AMA_W	-3.8	-73.5	1	#E18000CC
97	MTG-58	0.82805489568926	3AMA_W	-19.3	-63.8	1	#E18000CC
98	MTH-01	3.01954784147463	3AMA_W	-8.9	-72.8	1	#E18000CC
99	NOU-02	1.11419086786116	1AMA_GuSh	4.1	-52.7	1	#006600CC
100	NOU-04	1.61261707576183	1AMA_GuSh	4.1	-52.7	1	#006600CC
101	NOU-10	2.02562629024712	1AMA_GuSh	4.1	-52.7	1	#006600CC
102	NOU-GP1	1.68948038514695	1AMA_GuSh	4.1	-52.7	7	#006600CC
103	NOU-PP	1.25374889830109	1AMA_GuSh	4.1	-52.7	12	#006600CC
104	NXV-09	3.73407210658603	4AMA_BrSh	-14.7	-52.4	0.5	#004C99CC
105	OTT-01	2.14749826990292	4AMA_BrSh	-16.4	-61.2	1	#004C99CC
106	PAK-01	3.05971387618459	3AMA_W	-11.9	-71.3	1	#E18000CC
107	PAK-02	1.94524169053497	3AMA_W	-12	-71.3	1.4	#E18000CC
108	PAR-01	2.88479576778087	1AMA_GuSh	5.3	-52.9	0.98	#006600CC
109	PAR-02	1.6025386609628	1AMA_GuSh	5.3	-52.9	1.47	#006600CC
110	PAR-03	1.78300173048489	1AMA_GuSh	5.3	-52.9	0.98	#006600CC
111	PAR-04	1.16036544166328	1AMA_GuSh	5.3	-52.9	0.98	#006600CC
112	PEA-03	1.07934243900448	4AMA_BrSh	-12.4	-50.9	1	#004C99CC
113	PEA-04	3.16880223990706	4AMA_BrSh	-12.4	-50.7	1	#004C99CC
114	PEA-05	1.91086550701907	4AMA_BrSh	-11.9	-50.8	1	#004C99CC
115	PEA-06	10.772386928289	4AMA_BrSh	-11.9	-50.7	1	#004C99CC
116	PEA-07	5.8261739909432	4AMA_BrSh	-12.5	-50.9	1	#004C99CC
117	PEA-08	4.59356529476164	4AMA_BrSh	-12.5	-50.7	1	#004C99CC
118	PIB-10cm	0.865916509229498	1AMA_GuSh	5	-58.6	0.75	#006600CC
119	PNY-03	2.73571678014351	3AMA_W	-10.3	-75.3	1	#E18000CC
120	PNY-04	3.76067622809282	3AMA_W	-10.3	-75.2	1	#E18000CC
121	PNY-05	1.76063822269212	3AMA_W	-10.3	-75.2	1	#E18000CC
122	PNY-06	2.3819220773367	3AMA_W	-10.4	-75.2	1	#E18000CC
123	PNY-07	2.38679660273613	3AMA_W	-10.3	-75.3	1	#E18000CC
124	POR-01	1.99692390584428	3AMA_W	-10.8	-68.8	1	#E18000CC
125	POR-02	2.84166206223207	3AMA_W	-10.8	-68.8	1	#E18000CC
126	PPB-01	2.28271885518552	2AMA_EC	-1.2	-47.3	1	#F00000CC
127	PPB-02	1.56722808536021	2AMA_EC	-1.2	-47.3	1	#F00000CC
128	PPB-03	2.64753341274927	2AMA_EC	-1.2	-47.3	1	#F00000CC
129	PTB-01	1.74063500453134	2AMA_EC	-1.2	-56.4	1	#F00000CC
130	PTB-02	2.0848737654353	2AMA_EC	-1.5	-56.4	1	#F00000CC
131	PTN-01	2.38161981512526	3AMA_W	6.1	-74.7	1	#E18000CC
132	RCS-01	1.48942313791572	3AMA_W	-9.5	-74.8	1	#E18000CC
133	RCS-05	2.64147181526491	3AMA_W	-9.6	-74.9	1	#E18000CC
134	RET-05	1.69120400745485	3AMA_W	-11	-65.7	1	#E18000CC
135	RET-06	2.14119814381838	3AMA_W	-11	-65.7	1	#E18000CC
136	RET-08	1.73227839796078	3AMA_W	-11	-65.7	1	#E18000CC
137	RET-09	1.28331532529656	3AMA_W	-11	-65.7	1	#E18000CC
138	RFH-01	3.01837506415032	3AMA_W	-9.8	-67.7	1	#E18000CC
139	RIO-03	1.21723100900973	1AMA_GuSh	8.1	-61.7	0.5	#006600CC
140	RST-01	1.79670187930952	3AMA_W	-9	-72.3	1	#E18000CC
141	SAA-01	2.42687340800255	4AMA_BrSh	-9.8	-50.4	1	#004C99CC
142	SAA-02	2.84210625870623	4AMA_BrSh	-9.6	-50.5	1	#004C99CC
143	SAT-01	1.38467379898225	4AMA_BrSh	-9.8	-50.5	1	#004C99CC
144	SCR-04	1.16921668319683	1AMA_GuSh	1.9	-67	1	#006600CC
145	SCR-05	1.95252737379883	1AMA_GuSh	1.9	-67	1	#006600CC
146	SCT-01	2.64497033832843	3AMA_W	-17.1	-64.8	1	#E18000CC
147	SCT-06	3.53686320672414	3AMA_W	-17.1	-64.8	1	#E18000CC
148	SMT-02	2.5883764484792	4AMA_BrSh	-12.8	-51.8	1	#004C99CC
149	SMT-03	1.05329040269013	4AMA_BrSh	-12.8	-51.8	1	#004C99CC
150	SUC-01	1.96501641922664	3AMA_W	-3.2	-72.9	1	#E18000CC
151	SUC-02	2.1735568848282	3AMA_W	-3.2	-72.9	1	#E18000CC
152	SUC-03	2.42234334016989	3AMA_W	-3.2	-72.9	1	#E18000CC
153	SUC-04	1.67309326812387	3AMA_W	-3.2	-72.9	1	#E18000CC
154	SUC-05	1.79584741132604	3AMA_W	-3.3	-72.9	1	#E18000CC
155	TAM-01	2.0099675354062	3AMA_W	-12.8	-69.3	1	#E18000CC
156	TAM-02	1.69178692885849	3AMA_W	-12.8	-69.3	1	#E18000CC
157	TAM-05	2.28670796951109	3AMA_W	-12.8	-69.3	1	#E18000CC
158	TAM-06	1.5083524253244	3AMA_W	-12.8	-69.3	0.96	#E18000CC
159	TAM-07	2.50363084399777	3AMA_W	-12.8	-69.3	1	#E18000CC
160	TAM-08	2.40256889063917	3AMA_W	-12.8	-69.3	1	#E18000CC
161	TAM-09	2.75904870086164	3AMA_W	-12.8	-69.3	1	#E18000CC
162	TAN-02	3.70555470401813	4AMA_BrSh	-13.1	-52.4	1	#004C99CC
163	TAN-03	3.81221781450018	4AMA_BrSh	-12.8	-52.4	1	#004C99CC
164	TAN-04	3.66102088923923	4AMA_BrSh	-12.9	-52.4	1	#004C99CC
165	TAP-01	0.671805500047379	2AMA_EC	-3.3	-54.9	1	#F00000CC
166	TAP-02	0.656053070263002	2AMA_EC	-3.3	-55	1	#F00000CC
167	TAP-03	0.816214266110443	2AMA_EC	-3.3	-54.9	1	#F00000CC
168	TEC-01	1.25298877220064	2AMA_EC	-1.7	-51.5	1	#F00000CC
169	TEC-02	0.468310204439254	2AMA_EC	-1.7	-51.5	1	#F00000CC
170	TEC-03	0.855743292162216	2AMA_EC	-1.7	-51.5	1	#F00000CC
171	TEC-04	1.4053975476215	2AMA_EC	-1.8	-51.5	1	#F00000CC
172	TEC-05	0.904427746654827	2AMA_EC	-1.8	-51.6	1	#F00000CC
173	TEC-06	1.49435250047309	2AMA_EC	-1.7	-51.4	1	#F00000CC
174	TEM-01	1.44521370782506	2AMA_EC	-3	-59.9	1	#F00000CC
175	TEM-03	0.893955406614637	2AMA_EC	-2.4	-59.9	1	#F00000CC
176	TEM-04	1.26475365368663	2AMA_EC	-2.4	-59.8	1	#F00000CC
177	TEM-05	1.93581976504913	2AMA_EC	-2.6	-60.2	1	#F00000CC
178	TEM-06	1.46938682589518	2AMA_EC	-2.6	-60.1	1	#F00000CC
179	TIP-02	1.62870306944628	3AMA_W	-0.6	-76.1	0.8	#E18000CC
180	TIP-03	2.26001978187593	3AMA_W	-0.6	-76.2	1	#E18000CC
181	TUC-01	0.728478351591015	3AMA_W	-18.5	-60.8	1	#E18000CC
182	VCR-01	1.91543891538728	4AMA_BrSh	-14.8	-52.2	0.64	#004C99CC
183	VCR-04	7.73170810377121	4AMA_BrSh	-14.8	-52.2	1	#004C99CC
184	YAN-01	3.0655230649427	3AMA_W	-3.4	-72.8	1	#E18000CC
185	YAN-02	1.6106711319733	3AMA_W	-3.4	-72.8	1	#E18000CC
186	ZAR-01	1.34116299834658	3AMA_W	-4	-69.9	1	#E18000CC
187	ZAR-02	2.12102895783914	3AMA_W	-4	-69.9	1	#E18000CC
188	ZAR-03	1.3730109824855	3AMA_W	-4	-69.9	1	#E18000CC
189	ZAR-04	2.21794860901162	3AMA_W	-4	-69.9	1	#E18000CC
