# Supplementary material for: Tree mode of death and mortality risk factors across Amazon forests
Source: Nat Commun. 2020 Nov 9;11:5515. doi: 10.1038/s41467-020-18996-3 (PMC7652827; doi:10.1038/s41467-020-18996-3)
Supplement: Supplementary file 3 — Source Data [file 41467_2020_18996_MOESM3_ESM.zip › SourceData/SourceData_Figure3.csv]

	Plot.Code	region	dead	interval	MaxD	MeangrD	WD	D	DrelGR	WDA
1	JAC-01	AMA_EC	0	14.952	416.7	4.210937	0.579	245	0.411934567901235	-107
2	JAC-01	AMA_EC	1	6.00099999999998	416.7	4.210937	0.579	184	-0.135135135135135	-107
3	JAC-01	AMA_EC	0	14.952	416.7	4.210937	0.579	322	1.43913897763578	-107
4	JAC-01	AMA_EC	1	6.00099999999998	416.7	4.210937	0.579	270	-0.454545454545455	-107
5	JAC-01	AMA_EC	1	10.0340000000001	416.7	4.210937	0.579	144	0.343636713286713	-107
6	JAC-01	AMA_EC	1	12.0360000000001	416.7	4.210937	0.579	185	0	-107
7	JAC-01	AMA_EC	1	14.0340000000001	416.7	4.210937	0.579	201	0.24975025	-107
8	JAC-01	AMA_EC	0	14.952	416.7	4.210937	0.579	195	2.70540810810811	-107
9	JAC-01	AMA_EC	0	14.952	416.7	4.210937	0.579	162	1.92500192307692	-107
10	JAC-01	AMA_EC	0	14.952	416.7	4.210937	0.579	130	0	-107
11	JAC-01	AMA_EC	1	14.952	416.7	4.210937	0.579	264	1.16395465116279	-107
12	JAC-01	AMA_EC	0	14.952	416.7	4.210937	0.579	313	2.51929798657718	-107
13	JAC-01	AMA_EC	0	14.952	416.7	4.210937	0.579	247	0.408571836734694	-107
14	JAC-01	AMA_EC	0	8.95100000000002	416.7	4.210937	0.579	124	4.87212920353982	-107
15	JAC-01	AMA_EC	0	14.952	416.7	4.210937	0.579	156	2.002002	-107
16	JAC-01	AMA_EC	0	14.952	416.7	4.210937	0.579	152	1.35270405405405	-107
17	JAC-01	AMA_EC	1	12.0360000000001	416.7	4.210937	0.579	170	0	-107
18	JAC-01	AMA_EC	0	14.952	416.7	4.210937	0.579	184	1.11222333333333	-107
19	JAC-01	AMA_EC	0	14.952	416.7	4.210937	0.579	178	0.858001142857143	-107
20	JAC-01	AMA_EC	0	14.952	416.7	4.210937	0.579	162	0.310869875776398	-107
21	JAC-01	AMA_EC	0	8.95100000000002	416.7	4.210937	0.579	163	2.92500324675325	-107
22	JAC-01	AMA_EC	0	10.952	416.7	4.210937	0.579	189	3.39322372881356	-107
23	JAC-01	AMA_EC	0	14.952	416.7	4.210937	0.579	234	0	-107
24	JAC-01	AMA_EC	0	14.952	416.7	4.210937	0.579	194	0	-107
25	JAC-01	AMA_EC	0	14.952	416.7	4.210937	0.579	225	0.676352252252252	-107
26	JAC-01	AMA_EC	1	12.0360000000001	416.7	4.210937	0.579	389	0	-107
27	JAC-01	AMA_EC	0	14.952	416.7	4.210937	0.579	204	-0.725363285024154	-107
28	JAC-01	AMA_EC	1	12.0360000000001	416.7	4.210937	0.579	142	0	-107
29	JAC-01	AMA_EC	0	14.952	416.7	4.210937	0.579	310	0.16197427184466	-107
30	JAC-01	AMA_EC	1	12.0360000000001	416.7	4.210937	0.579	331	0	-107
31	JAC-01	AMA_EC	0	14.952	416.7	4.210937	0.579	187	0.269086290322581	-107
32	JAC-01	AMA_EC	1	12.0360000000001	416.7	4.210937	0.579	181	0	-107
33	JAC-01	AMA_EC	0	14.952	416.7	4.210937	0.579	254	1.62764390243902	-107
34	JAC-01	AMA_EC	0	14.952	416.7	4.210937	0.579	170	0	-107
35	JAC-01	AMA_EC	0	14.952	416.7	4.210937	0.579	140	-0.354964893617021	-107
36	JAC-01	AMA_EC	0	14.952	416.7	4.210937	0.579	166	0.303333636363636	-107
37	JAC-01	AMA_EC	0	14.952	416.7	4.210937	0.579	238	0.21118164556962	-107
38	JAC-01	AMA_EC	0	14.952	416.7	4.210937	0.579	261	2.2022024	-107
39	JAC-01	AMA_EC	0	14.952	416.7	4.210937	0.579	118	3.64000363636364	-107
40	JAC-01	AMA_EC	0	14.952	347	2.080106	0.528	180	0	-107
41	JAC-01	AMA_EC	0	14.952	347	2.080106	0.528	276	0.182000181818182	-107
42	JAC-01	AMA_EC	0	14.952	347	2.080106	0.528	194	-0.256666923076923	-107
43	JAC-01	AMA_EC	1	14.0340000000001	347	2.080106	0.528	186	0.27000027027027	-107
44	JAC-01	AMA_EC	0	14.952	347	2.080106	0.528	204	0.49554504950495	-107
45	JAC-01	AMA_EC	1	8.03600000000006	416.7	4.210937	0.579	101	0	-107
46	JAC-01	AMA_EC	0	14.952	277.65	1.46759	0.633	168	0	-95
47	JAC-01	AMA_EC	0	14.952	277.65	1.46759	0.633	371	0.271273983739837	-95
48	JAC-01	AMA_EC	0	14.952	277.65	1.46759	0.633	241	0.208541875	-95
49	JAC-01	AMA_EC	0	14.952	277.65	1.46759	0.633	265	-0.560261940298508	-95
50	JAC-01	AMA_EC	0	10.952	277.65	1.46759	0.633	104	0	-95
51	JAC-01	AMA_EC	0	10.952	277.65	1.46759	0.633	112	0	-95
52	JAC-01	AMA_EC	0	8.95100000000002	277.65	1.46759	0.633	110	0.926852777777778	-95
53	JAC-01	AMA_EC	0	14.952	277.65	1.46759	0.633	177	-0.834167777777778	-95
54	JAC-01	AMA_EC	0	14.952	550.8	4.885242	0.351	138	3.49186434108527	-185
55	JAC-01	AMA_EC	0	14.952	550.8	4.885242	0.351	222	2.60924454976303	-185
56	JAC-01	AMA_EC	0	14.952	550.8	4.885242	0.351	133	-0.741482222222222	-185
57	JAC-01	AMA_EC	1	8.03600000000006	550.8	4.885242	0.351	320	0	-185
58	JAC-01	AMA_EC	0	14.952	474.2	1.18757	0.803	500	0.403629435483871	-49
59	JAC-01	AMA_EC	0	14.952	474.2	1.18757	0.803	194	1.32407566137566	-49
60	JAC-01	AMA_EC	0	14.952	474.2	1.18757	0.803	391	0.128333461538462	-49
61	JAC-01	AMA_EC	0	14.952	474.2	1.18757	0.803	198	0.770001025641026	-49
62	JAC-01	AMA_EC	0	14.952	474.2	1.18757	0.803	361	0.278830362116992	-49
63	JAC-01	AMA_EC	0	14.952	722.3	1.228709	0.9	651	0.387384365325077	-49
64	JAC-01	AMA_EC	0	14.952	586.85	1.603454	0.803	324	1.26708987341772	-49
65	JAC-01	AMA_EC	0	14.952	474.2	1.18757	0.803	237	0.212076483050847	-49
66	JAC-01	AMA_EC	0	14.952	474.2	1.18757	0.803	342	1.04582208955224	-49
67	JAC-01	AMA_EC	0	14.952	474.2	1.18757	0.803	293	0.517759310344828	-49
68	JAC-01	AMA_EC	0	14.952	474.2	1.18757	0.803	146	0.34517275862069	-49
69	JAC-01	AMA_EC	0	14.952	474.2	1.18757	0.803	128	0.394094881889764	-49
70	JAC-01	AMA_EC	0	14.952	722.3	1.228709	0.9	723	0.701964235624123	-49
71	JAC-01	AMA_EC	0	14.952	474.2	1.18757	0.803	146	1.40986056338028	-49
72	JAC-01	AMA_EC	0	14.952	474.2	1.18757	0.803	152	1.70238299319728	-49
73	JAC-01	AMA_EC	0	14.952	474.2	1.18757	0.803	127	0.8008008	-49
74	JAC-01	AMA_EC	0	14.952	474.2	1.18757	0.803	345	0.145494331395349	-49
75	JAC-01	AMA_EC	0	14.952	722.3	1.228709	0.9	490	0.205123155737705	-49
76	JAC-01	AMA_EC	0	14.952	722.3	1.228709	0.9	237	0.212076483050847	-49
77	JAC-01	AMA_EC	0	14.952	474.2	1.18757	0.803	227	0.221460398230089	-49
78	JAC-01	AMA_EC	0	14.952	474.2	1.18757	0.803	235	0	-49
79	JAC-01	AMA_EC	0	14.952	474.2	1.18757	0.803	239	1.51013103448276	-49
80	JAC-01	AMA_EC	0	14.952	722.3	1.228709	0.9	640	0.394094960629921	-49
81	JAC-01	AMA_EC	1	10.0340000000001	586.85	1.603454	0.803	500	0.49636404040404	-49
82	JAC-01	AMA_EC	0	14.952	586.85	1.603454	0.803	207	0	-49
83	JAC-01	AMA_EC	0	14.952	586.85	1.603454	0.803	183	0.834167777777778	-49
84	JAC-01	AMA_EC	0	14.952	474.2	1.18757	0.803	233	1.09758903508772	-49
85	JAC-01	AMA_EC	0	14.952	586.85	1.603454	0.803	157	-0.93843875	-49
86	JAC-01	AMA_EC	0	14.952	586.85	1.603454	0.803	736	-0.270540810810811	-49
87	JAC-01	AMA_EC	0	14.952	586.85	1.603454	0.803	658	0.229236946564885	-49
88	JAC-01	AMA_EC	0	14.952	468.4	1.743797	0.825	299	0.507264189189189	-64
89	JAC-01	AMA_EC	1	6.00099999999998	468.4	1.743797	0.825	195	0.657894736842105	-64
90	JAC-01	AMA_EC	1	12.0360000000001	468.4	1.743797	0.825	120	0	-64
91	JAC-01	AMA_EC	0	14.952	468.4	1.743797	0.825	106	0	-64
92	JAC-01	AMA_EC	0	14.952	468.4	1.743797	0.825	297	0.510714965986394	-64
93	JAC-01	AMA_EC	0	14.952	468.4	1.743797	0.825	326	-0.305183231707317	-64
94	JAC-01	AMA_EC	0	14.952	468.4	1.743797	0.825	299	1.1998301369863	-64
95	JAC-01	AMA_EC	0	14.952	468.4	1.743797	0.825	254	0.19782628458498	-64
96	JAC-01	AMA_EC	0	14.952	468.4	1.743797	0.825	420	0	-64
97	JAC-01	AMA_EC	0	10.952	468.4	1.743797	0.825	130	1.58889047619048	-64
98	JAC-01	AMA_EC	0	8.95100000000002	468.4	1.743797	0.825	108	-0.459174770642202	-64
99	JAC-01	AMA_EC	0	14.952	468.4	1.743797	0.825	175	0.578613294797688	-64
100	JAC-01	AMA_EC	1	12.0360000000001	468.4	1.743797	0.825	145	0	-64
101	JAC-01	AMA_EC	0	8.95100000000002	468.4	1.743797	0.825	135	1.13750151515152	-64
102	JAC-01	AMA_EC	0	8.95100000000002	468.4	1.743797	0.825	117	1.77168318584071	-64
103	JAC-01	AMA_EC	0	14.952	468.4	1.743797	0.825	114	1.3527045045045	-64
104	JAC-01	AMA_EC	0	14.952	468.4	1.743797	0.825	127	1.62764390243902	-64
105	JAC-01	AMA_EC	0	14.952	468.4	1.743797	0.825	350	-0.284375284090909	-64
106	JAC-01	AMA_EC	0	14.952	468.4	1.743797	0.825	165	0.305183231707317	-64
107	JAC-01	AMA_EC	0	14.952	436.95	1.599292	0.831	293	-0.170238265306122	-64
108	JAC-01	AMA_EC	0	14.952	468.4	1.743797	0.825	118	0	-64
109	JAC-01	AMA_EC	0	14.952	468.4	1.743797	0.825	154	0.327124509803922	-64
110	JAC-01	AMA_EC	0	14.952	468.4	1.743797	0.825	190	0.802942245989305	-64
111	JAC-01	AMA_EC	0	14.952	468.4	1.743797	0.825	139	2.2578969924812	-64
112	JAC-01	AMA_EC	0	14.952	468.4	1.743797	0.825	147	1.04270972222222	-64
113	JAC-01	AMA_EC	0	14.952	468.4	1.743797	0.825	319	0	-64
114	JAC-01	AMA_EC	0	14.952	468.4	1.743797	0.825	229	0.219517763157895	-64
115	JAC-01	AMA_EC	0	14.952	468.4	1.743797	0.825	368	-0.270540810810811	-64
116	JAC-01	AMA_EC	0	14.952	468.4	1.743797	0.825	252	0.4004004	-64
117	JAC-01	AMA_EC	0	14.952	468.4	1.743797	0.825	405	0.880277386934673	-64
118	JAC-01	AMA_EC	0	14.952	468.4	1.743797	0.825	123	0.827273553719008	-64
119	JAC-01	AMA_EC	0	14.952	468.4	1.743797	0.825	123	1.68235462184874	-64
120	JAC-01	AMA_EC	0	14.952	468.4	1.743797	0.825	252	0	-64
121	JAC-01	AMA_EC	0	14.952	468.4	1.743797	0.825	142	4.20267633587786	-64
122	JAC-01	AMA_EC	0	14.952	436.95	1.599292	0.831	124	0.82049262295082	-64
123	JAC-01	AMA_EC	0	14.952	436.95	1.599292	0.831	159	1.29161419354839	-64
124	JAC-01	AMA_EC	0	14.952	436.95	1.599292	0.831	259	0.785098823529412	-64
125	JAC-01	AMA_EC	0	14.952	436.95	1.599292	0.831	299	0.167953187919463	-64
126	JAC-01	AMA_EC	0	14.952	468.4	1.743797	0.825	360	-0.138642797783934	-64
127	JAC-01	AMA_EC	0	14.952	436.95	1.599292	0.831	160	1.95000194805195	-64
128	JAC-01	AMA_EC	0	14.952	436.95	1.599292	0.831	180	0.848306214689266	-64
129	JAC-01	AMA_EC	0	14.952	468.4	1.743797	0.825	173	-0.287643965517241	-64
130	JAC-01	AMA_EC	0	14.952	436.95	1.599292	0.831	324	-0.154000153846154	-64
131	JAC-01	AMA_EC	0	14.952	436.95	1.599292	0.831	182	0.556111666666667	-64
132	JAC-01	AMA_EC	0	14.952	436.95	1.599292	0.831	309	0.162500162337662	-64
133	JAC-01	AMA_EC	1	10.0340000000001	436.95	1.599292	0.831	610	0.406116033057851	-64
134	JAC-01	AMA_EC	0	14.952	468.4	1.743797	0.825	245	0.205123155737705	-64
135	JAC-01	AMA_EC	0	14.952	468.4	1.743797	0.825	165	-0.301506325301205	-64
136	JAC-01	AMA_EC	0	14.952	468.4	1.743797	0.825	130	-0.382061450381679	-64
137	JAC-01	AMA_EC	0	14.952	468.4	1.743797	0.825	123	0	-64
138	JAC-01	AMA_EC	0	14.952	436.95	1.599292	0.831	318	0.63758025477707	-64
139	JAC-01	AMA_EC	0	14.952	468.4	1.743797	0.825	161	1.27516050955414	-64
140	JAC-01	AMA_EC	0	14.952	468.4	1.743797	0.825	210	0.481250480769231	-64
141	JAC-01	AMA_EC	0	14.952	468.4	1.743797	0.825	310	0	-64
142	JAC-01	AMA_EC	0	14.952	468.4	1.743797	0.825	144	0.35000034965035	-64
143	JAC-01	AMA_EC	0	14.952	468.4	1.743797	0.825	128	1.2012016	-64
144	JAC-01	AMA_EC	0	14.952	468.4	1.743797	0.825	255	1.0010012	-64
145	JAC-01	AMA_EC	0	14.952	468.4	1.743797	0.825	406	1.13463602015113	-64
146	JAC-01	AMA_EC	0	14.952	468.4	1.743797	0.825	191	0.263421315789474	-64
147	JAC-01	AMA_EC	0	14.952	468.4	1.743797	0.825	280	-0.878071228070175	-64
148	JAC-01	AMA_EC	1	6.00099999999998	468.4	1.743797	0.825	639	1.75879396984925	-64
149	JAC-01	AMA_EC	0	14.952	468.4	1.743797	0.825	275	0	-64
150	JAC-01	AMA_EC	0	14.952	468.4	1.743797	0.825	195	1.86356595744681	-64
151	JAC-01	AMA_EC	0	14.952	468.4	1.743797	0.825	170	1.51666848484848	-64
152	JAC-01	AMA_EC	0	14.952	468.4	1.743797	0.825	274	1.31217378277154	-64
153	JAC-01	AMA_EC	1	10.0340000000001	468.4	1.743797	0.825	125	0.396290725806452	-64
154	JAC-01	AMA_EC	0	10.952	468.4	1.743797	0.825	110	1.40327289719626	-64
155	JAC-01	AMA_EC	0	8.95100000000002	468.4	1.743797	0.825	122	1.26176638655462	-64
156	JAC-01	AMA_EC	0	14.952	468.4	1.743797	0.825	162	2.26032516129032	-64
157	JAC-01	AMA_EC	0	14.952	468.4	1.743797	0.825	147	1.4000013986014	-64
158	JAC-01	AMA_EC	0	10.952	468.4	1.743797	0.825	118	1.75614210526316	-64
159	JAC-01	AMA_EC	1	10.0340000000001	468.4	1.743797	0.825	149	0	-64
160	JAC-01	AMA_EC	0	14.952	468.4	1.743797	0.825	233	0	-64
161	JAC-01	AMA_EC	0	14.952	468.4	1.743797	0.825	256	0.394094881889764	-64
162	JAC-01	AMA_EC	1	6.00099999999998	468.4	1.743797	0.825	146	1.44927536231884	-64
163	JAC-01	AMA_EC	0	14.952	468.4	1.743797	0.825	222	0.918349541284404	-64
164	JAC-01	AMA_EC	0	14.952	468.4	1.743797	0.825	307	0.328197049180328	-64
165	JAC-01	AMA_EC	0	14.952	468.4	1.743797	0.825	126	1.22073333333333	-64
166	JAC-01	AMA_EC	1	14.952	468.4	1.743797	0.825	135	-1.08804492753623	-64
167	JAC-01	AMA_EC	0	14.952	468.4	1.743797	0.825	585	0	-64
168	JAC-01	AMA_EC	0	8.95100000000002	468.4	1.743797	0.825	137	0.741482222222222	-64
169	JAC-01	AMA_EC	0	8.95100000000002	468.4	1.743797	0.825	121	2.61130695652174	-64
170	JAC-01	AMA_EC	0	10.952	468.4	1.743797	0.825	126	3.85000427350427	-64
171	JAC-01	AMA_EC	0	8.95100000000002	468.4	1.743797	0.825	133	1.55193953488372	-64
172	JAC-01	AMA_EC	0	10.952	468.4	1.743797	0.825	117	0.870435652173913	-64
173	JAC-01	AMA_EC	0	14.952	468.4	1.743797	0.825	142	0.354964893617021	-64
174	JAC-01	AMA_EC	0	14.952	468.4	1.743797	0.825	144	1.8003618705036	-64
175	JAC-01	AMA_EC	0	14.952	468.4	1.743797	0.825	162	0.944340880503145	-64
176	JAC-01	AMA_EC	0	14.952	468.4	1.743797	0.825	442	0.805403218390805	-64
177	JAC-01	AMA_EC	0	14.952	468.4	1.743797	0.825	359	0.563944225352113	-64
178	JAC-01	AMA_EC	0	14.952	468.4	1.743797	0.825	273	0.556111851851852	-64
179	JAC-01	AMA_EC	0	14.952	468.4	1.743797	0.825	427	0.834167619047619	-64
180	JAC-01	AMA_EC	0	14.952	468.4	1.743797	0.825	125	-1.1730484375	-64
181	JAC-01	AMA_EC	0	14.952	468.4	1.743797	0.825	294	0.342808561643836	-64
182	JAC-01	AMA_EC	1	6.00099999999998	468.4	1.743797	0.825	355	5.60344827586207	-64
183	JAC-01	AMA_EC	0	10.952	468.4	1.743797	0.825	129	0.788189763779528	-64
184	JAC-01	AMA_EC	0	14.952	468.4	1.743797	0.825	127	0.397222619047619	-64
185	JAC-01	AMA_EC	0	14.952	468.4	1.743797	0.825	133	2.36456929133858	-64
186	JAC-01	AMA_EC	1	10.0340000000001	468.4	1.743797	0.825	148	1.01669034482759	-64
187	JAC-01	AMA_EC	0	14.952	468.4	1.743797	0.825	305	0.164638322368421	-64
188	JAC-01	AMA_EC	0	14.952	468.4	1.743797	0.825	682	1.66833484848485	-64
189	JAC-01	AMA_EC	1	14.952	468.4	1.743797	0.825	111	1.87102990654206	-64
190	JAC-01	AMA_EC	0	14.952	468.4	1.743797	0.825	150	1.37123424657534	-64
191	JAC-01	AMA_EC	0	14.952	468.4	1.743797	0.825	129	2.87172459016393	-64
192	JAC-01	AMA_EC	1	6.00099999999998	468.4	1.743797	0.825	328	-0.0759878419452888	-64
193	JAC-01	AMA_EC	1	6.00099999999998	468.4	1.743797	0.825	225	0.568181818181818	-64
194	JAC-01	AMA_EC	0	14.952	468.4	1.743797	0.825	263	0.577500769230769	-64
195	JAC-01	AMA_EC	0	14.952	468.4	1.743797	0.825	147	-0.338176013513514	-64
196	JAC-01	AMA_EC	0	14.952	468.4	1.743797	0.825	353	0.142187642045455	-64
197	JAC-01	AMA_EC	0	14.952	468.4	1.743797	0.825	135	0.373507835820896	-64
198	JAC-01	AMA_EC	0	14.952	468.4	1.743797	0.825	189	0.807259139784946	-64
199	JAC-01	AMA_EC	0	14.952	468.4	1.743797	0.825	258	0	-64
200	JAC-01	AMA_EC	1	8.03600000000006	468.4	1.743797	0.825	220	1.16220976744186	-64
201	JAC-01	AMA_EC	0	14.952	468.4	1.743797	0.825	166	1.876876875	-64
202	JAC-01	AMA_EC	0	14.952	468.4	1.743797	0.825	167	1.54475493827161	-64
203	JAC-01	AMA_EC	0	14.952	468.4	1.743797	0.825	118	0.862931896551724	-64
204	JAC-01	AMA_EC	0	14.952	468.4	1.743797	0.825	107	0.472170283018868	-64
205	JAC-01	AMA_EC	0	14.952	468.4	1.743797	0.825	156	-0.318790127388535	-64
206	JAC-01	AMA_EC	1	6.00099999999998	468.4	1.743797	0.825	124	0.409836065573771	-64
207	JAC-01	AMA_EC	0	14.952	468.4	1.743797	0.825	146	-0.340476530612245	-64
208	JAC-01	AMA_EC	0	14.952	468.4	1.743797	0.825	121	0.41708375	-64
209	JAC-01	AMA_EC	0	14.952	468.4	1.743797	0.825	146	1.0500013986014	-64
210	JAC-01	AMA_EC	0	14.952	468.4	1.743797	0.825	188	0.267647326203209	-64
211	JAC-01	AMA_EC	0	14.952	468.4	1.743797	0.825	112	0.910000909090909	-64
212	JAC-01	AMA_EC	0	14.952	468.4	1.743797	0.825	184	0.273497540983607	-64
213	JAC-01	AMA_EC	0	14.952	468.4	1.743797	0.825	258	1.39581832669323	-64
214	JAC-01	AMA_EC	0	14.952	468.4	1.743797	0.825	306	0.662914569536424	-64
215	JAC-01	AMA_EC	0	14.952	468.4	1.743797	0.825	206	0.490686764705882	-64
216	JAC-01	AMA_EC	0	14.952	468.4	1.743797	0.825	187	0	-64
217	JAC-01	AMA_EC	0	14.952	468.4	1.743797	0.825	124	0	-64
218	JAC-01	AMA_EC	0	14.952	468.4	1.743797	0.825	318	0.157886593059937	-64
219	JAC-01	AMA_EC	0	14.952	468.4	1.743797	0.825	390	0	-64
220	JAC-01	AMA_EC	1	10.0340000000001	468.4	1.743797	0.825	146	0	-64
221	JAC-01	AMA_EC	0	14.952	468.4	1.743797	0.825	138	0	-64
222	JAC-01	AMA_EC	0	14.952	468.4	1.743797	0.825	174	1.48077100591716	-64
223	JAC-01	AMA_EC	0	14.952	468.4	1.743797	0.825	292	-0.170819283276451	-64
224	JAC-01	AMA_EC	0	14.952	468.4	1.743797	0.825	222	0.455000454545455	-64
225	JAC-01	AMA_EC	0	14.952	468.4	1.743797	0.825	176	0.575287931034483	-64
226	JAC-01	AMA_EC	0	14.952	468.4	1.743797	0.825	125	0	-64
227	JAC-01	AMA_EC	0	14.952	468.4	1.743797	0.825	167	-0.592308284023669	-64
228	JAC-01	AMA_EC	0	14.952	468.4	1.743797	0.825	142	0.354964893617021	-64
229	JAC-01	AMA_EC	0	14.952	468.4	1.743797	0.825	185	0.825001098901099	-64
230	JAC-01	AMA_EC	0	10.952	468.4	1.743797	0.825	107	0.472170283018868	-64
231	JAC-01	AMA_EC	0	10.952	468.4	1.743797	0.825	107	-0.463426388888889	-64
232	JAC-01	AMA_EC	0	10.952	468.4	1.743797	0.825	142	0.715000714285714	-64
233	JAC-01	AMA_EC	0	10.952	468.4	1.743797	0.825	107	0.953334285714286	-64
234	JAC-01	AMA_EC	0	10.952	468.4	1.743797	0.825	106	0.476667142857143	-64
235	JAC-01	AMA_EC	0	10.952	468.4	1.743797	0.825	112	0	-64
236	JAC-01	AMA_EC	0	14.952	468.4	1.743797	0.825	239	1.95848043478261	-64
237	JAC-01	AMA_EC	0	14.952	468.4	1.743797	0.825	176	0.286000285714286	-64
238	JAC-01	AMA_EC	0	14.952	468.4	1.743797	0.825	308	0.658553289473684	-64
239	JAC-01	AMA_EC	0	14.952	468.4	1.743797	0.825	156	3.06428911564626	-64
240	JAC-01	AMA_EC	0	14.952	468.4	1.743797	0.825	115	0	-64
241	JAC-01	AMA_EC	0	14.952	468.4	1.743797	0.825	128	1.2012016	-64
242	JAC-01	AMA_EC	0	14.952	468.4	1.743797	0.825	188	0.811622702702703	-64
243	JAC-01	AMA_EC	0	14.952	468.4	1.743797	0.825	237	0	-64
244	JAC-01	AMA_EC	0	14.952	468.4	1.743797	0.825	183	0.275000274725275	-64
245	JAC-01	AMA_EC	0	14.952	468.4	1.743797	0.825	261	0.386486872586873	-64
246	JAC-01	AMA_EC	0	14.952	468.4	1.743797	0.825	165	0	-64
247	JAC-01	AMA_EC	0	14.952	468.4	1.743797	0.825	114	0.442920796460177	-64
248	JAC-01	AMA_EC	0	14.952	468.4	1.743797	0.825	243	0.625625833333333	-64
249	JAC-01	AMA_EC	0	14.952	468.4	1.743797	0.825	159	0.962501282051282	-64
250	JAC-01	AMA_EC	0	14.952	468.4	1.743797	0.825	170	0	-64
251	JAC-01	AMA_EC	1	14.0340000000001	468.4	1.743797	0.825	363	0.137983563535912	-64
252	JAC-01	AMA_EC	0	14.952	468.4	1.743797	0.825	192	0.526842631578947	-64
253	JAC-01	AMA_EC	0	14.952	468.4	1.743797	0.825	204	1.001001	-64
254	JAC-01	AMA_EC	0	14.952	468.4	1.743797	0.825	193	-0.257989948453608	-64
255	JAC-01	AMA_EC	0	14.952	468.4	1.743797	0.825	249	0.817143673469388	-64
256	JAC-01	AMA_EC	0	14.952	468.4	1.743797	0.825	188	0.267647326203209	-64
257	JAC-01	AMA_EC	0	14.952	468.4	1.743797	0.825	180	1.43000171428571	-64
258	JAC-01	AMA_EC	0	14.952	468.4	1.743797	0.825	242	0	-64
259	JAC-01	AMA_EC	0	14.952	468.4	1.743797	0.825	224	0.450901351351351	-64
260	JAC-01	AMA_EC	0	14.952	468.4	1.743797	0.825	318	0.157886593059937	-64
261	JAC-01	AMA_EC	0	14.952	468.4	1.743797	0.825	408	-0.244146585365854	-64
262	JAC-01	AMA_EC	0	14.952	468.4	1.743797	0.825	199	3.2117679144385	-64
263	JAC-01	AMA_EC	1	8.03600000000006	468.4	1.743797	0.825	321	0.790743987341772	-64
264	JAC-01	AMA_EC	0	14.952	468.4	1.743797	0.825	359	0.421770224719101	-64
265	JAC-01	AMA_EC	0	14.952	468.4	1.743797	0.825	176	1.16395465116279	-64
266	JAC-01	AMA_EC	0	14.952	468.4	1.743797	0.825	331	-0.449551497005988	-64
267	JAC-01	AMA_EC	0	14.952	468.4	1.743797	0.825	193	0.790264210526316	-64
268	JAC-01	AMA_EC	0	14.952	468.4	1.743797	0.825	379	0.2655175066313	-64
269	JAC-01	AMA_EC	0	14.952	468.4	1.743797	0.825	310	0	-64
270	JAC-01	AMA_EC	0	14.952	468.4	1.743797	0.825	336	-0.14851646884273	-64
271	JAC-01	AMA_EC	0	14.952	468.4	1.743797	0.825	565	0	-64
272	JAC-01	AMA_EC	0	14.952	468.4	1.743797	0.825	310	1.668335	-64
273	JAC-01	AMA_EC	0	14.952	468.4	1.743797	0.825	396	0.382061577608142	-64
274	JAC-01	AMA_EC	0	14.952	468.4	1.743797	0.825	170	0	-64
275	JAC-01	AMA_EC	0	14.952	468.4	1.743797	0.825	118	0.427778205128205	-64
276	JAC-01	AMA_EC	0	14.952	468.4	1.743797	0.825	166	0.303333636363636	-64
277	JAC-01	AMA_EC	0	14.952	468.4	1.743797	0.825	143	-0.347569791666667	-64
278	JAC-01	AMA_EC	0	14.952	468.4	1.743797	0.825	209	1.99204179104478	-64
279	JAC-01	AMA_EC	0	14.952	468.4	1.743797	0.825	182	1.41384350282486	-64
280	JAC-01	AMA_EC	0	8.95100000000002	468.4	1.743797	0.825	111	-0.885841592920354	-64
281	JAC-01	AMA_EC	0	8.95100000000002	468.4	1.743797	0.825	112	0.910000909090909	-64
282	JAC-01	AMA_EC	1	10.0340000000001	468.4	1.743797	0.825	162	0	-64
283	JAC-01	AMA_EC	1	10.0340000000001	468.4	1.743797	0.825	263	0.952326356589147	-64
284	JAC-01	AMA_EC	0	14.952	468.4	1.743797	0.825	108	0.467757476635514	-64
285	JAC-01	AMA_EC	1	14.0340000000001	468.4	1.743797	0.825	282	0.901625270758123	-64
286	JAC-01	AMA_EC	0	14.952	468.4	1.743797	0.825	109	0.463426388888889	-64
287	JAC-01	AMA_EC	0	14.952	468.4	1.743797	0.825	214	0.953334285714286	-64
288	JAC-01	AMA_EC	0	14.952	468.4	1.743797	0.825	176	0.575287931034483	-64
289	JAC-01	AMA_EC	0	14.952	468.4	1.743797	0.825	160	0.633544936708861	-64
290	JAC-01	AMA_EC	0	14.952	468.4	1.743797	0.825	187	0.816033695652174	-64
291	JAC-01	AMA_EC	0	14.952	468.4	1.743797	0.825	124	0	-64
292	JAC-01	AMA_EC	0	14.952	468.4	1.743797	0.825	169	1.84233312883436	-64
293	JAC-01	AMA_EC	0	14.952	468.4	1.743797	0.825	232	0.655677729257642	-64
294	JAC-01	AMA_EC	0	14.952	468.4	1.743797	0.825	156	0.322903548387097	-64
295	JAC-01	AMA_EC	0	14.952	468.4	1.743797	0.825	280	0.360072302158273	-64
296	JAC-01	AMA_EC	0	14.952	355.5	1.495683	0.748	123	0	-135
297	JAC-01	AMA_EC	0	8.95100000000002	378.5	2.058013	0.787	107	0	-135
298	JAC-01	AMA_EC	0	14.952	355.5	1.495683	0.748	176	1.16395465116279	-135
299	JAC-01	AMA_EC	0	8.95100000000002	355.5	1.495683	0.748	124	0.406910975609756	-135
300	JAC-01	AMA_EC	0	14.952	355.5	1.495683	0.748	154	0	-135
301	JAC-01	AMA_EC	0	14.952	355.5	1.495683	0.748	207	0.488293170731707	-135
302	JAC-01	AMA_EC	1	6.00099999999998	355.5	1.495683	0.748	168	0	-135
303	JAC-01	AMA_EC	0	14.952	355.5	1.495683	0.748	488	0	-135
304	JAC-01	AMA_EC	0	8.95100000000002	378.5	2.058013	0.787	115	0.43903552631579	-135
305	JAC-01	AMA_EC	0	14.952	378.5	2.058013	0.787	148	2.11479084507042	-135
306	JAC-01	AMA_EC	0	14.952	378.5	2.058013	0.787	114	0	-135
307	JAC-01	AMA_EC	0	14.952	378.5	2.058013	0.787	227	0.897758744394619	-135
308	JAC-01	AMA_EC	0	14.952	378.5	2.058013	0.787	148	1.7500020979021	-135
309	JAC-01	AMA_EC	0	14.952	378.5	2.058013	0.787	307	0.493915131578947	-135
310	JAC-01	AMA_EC	1	10.0340000000001	378.5	2.058013	0.787	130	0	-135
311	JAC-01	AMA_EC	0	14.952	355.5	1.495683	0.748	153	0	-135
312	JAC-01	AMA_EC	0	14.952	378.5	2.058013	0.787	184	-0.270540810810811	-135
313	JAC-01	AMA_EC	0	14.952	355.5	1.495683	0.748	273	0.556111851851852	-135
314	JAC-01	AMA_EC	0	14.952	378.5	2.058013	0.787	183	1.99062727272727	-135
315	JAC-01	AMA_EC	0	14.952	355.5	1.495683	0.748	214	0.472170283018868	-135
316	JAC-01	AMA_EC	0	14.952	355.5	1.495683	0.748	145	0.347569791666667	-135
317	JAC-01	AMA_EC	0	14.952	355.5	1.495683	0.748	635	2.05123114754098	-135
318	JAC-01	AMA_EC	0	14.952	355.5	1.495683	0.748	143	0.35246514084507	-135
319	JAC-01	AMA_EC	0	14.952	355.5	1.495683	0.748	116	-0.427778205128205	-135
320	JAC-01	AMA_EC	0	14.952	488.5	1.665031	0.939	483	0.312812916666667	-135
321	JAC-01	AMA_EC	0	14.952	488.5	1.665031	0.939	399	0.506835949367089	-135
322	JAC-01	AMA_EC	0	14.952	488.5	1.665031	0.939	165	0.305183231707317	-135
323	JAC-01	AMA_EC	0	10.952	488.5	1.665031	0.939	108	-0.910000909090909	-135
324	JAC-01	AMA_EC	1	8.03600000000006	355.5	1.495683	0.748	188	1.64752802197802	-135
325	JAC-01	AMA_EC	0	14.952	378.5	2.058013	0.787	313	0.321865273311897	-135
326	JAC-01	AMA_EC	0	14.952	378.5	2.058013	0.787	168	3.1677246835443	-135
327	JAC-01	AMA_EC	0	14.952	378.5	2.058013	0.787	137	0	-135
328	JAC-01	AMA_EC	1	10.0340000000001	378.5	2.058013	0.787	112	0	-135
329	JAC-01	AMA_EC	0	14.952	378.5	2.058013	0.787	190	1.07634516129032	-135
330	JAC-01	AMA_EC	0	14.952	378.5	2.058013	0.787	227	-0.219517763157895	-135
331	JAC-01	AMA_EC	0	14.952	378.5	2.058013	0.787	152	0.667334	-135
332	JAC-01	AMA_EC	0	14.952	378.5	2.058013	0.787	143	0.709929787234043	-135
333	JAC-01	AMA_EC	0	14.952	378.5	2.058013	0.787	180	1.43000171428571	-135
334	JAC-01	AMA_EC	0	14.952	378.5	2.058013	0.787	300	-0.495545214521452	-135
335	JAC-01	AMA_EC	0	14.952	378.5	2.058013	0.787	184	1.11222333333333	-135
336	JAC-01	AMA_EC	0	10.952	378.5	2.058013	0.787	117	1.77168318584071	-135
337	JAC-01	AMA_EC	0	14.952	378.5	2.058013	0.787	173	0.290988662790698	-135
338	JAC-01	AMA_EC	1	14.952	378.5	2.058013	0.787	121	3.07324912280702	-135
339	JAC-01	AMA_EC	1	12.0360000000001	378.5	2.058013	0.787	159	0.31677246835443	-135
340	JAC-01	AMA_EC	0	14.952	378.5	2.058013	0.787	158	2.32020132450331	-135
341	JAC-01	AMA_EC	0	14.952	378.5	2.058013	0.787	159	-0.3128128125	-135
342	JAC-01	AMA_EC	0	14.952	378.5	2.058013	0.787	225	1.6071119266055	-135
343	JAC-01	AMA_EC	0	14.952	378.5	2.058013	0.787	138	2.67443053435115	-135
344	JAC-01	AMA_EC	0	14.952	378.5	2.058013	0.787	206	0.739656157635468	-135
345	JAC-01	AMA_EC	0	14.952	378.5	2.058013	0.787	257	0.791305138339921	-135
346	JAC-01	AMA_EC	1	14.0340000000001	378.5	2.058013	0.787	327	0.618576470588235	-135
347	JAC-01	AMA_EC	0	14.952	355.5	1.495683	0.748	190	0.802942245989305	-135
348	JAC-01	AMA_EC	0	14.952	835	2.090465	0.498	146	0.34517275862069	-258
349	JAC-01	AMA_EC	0	14.952	835	2.090465	0.498	113	0.446875446428571	-258
350	JAC-01	AMA_EC	0	14.952	835	2.090465	0.498	237	0.641667521367521	-258
351	JAC-01	AMA_EC	0	14.952	835	2.090465	0.498	263	1.9782628458498	-258
352	JAC-01	AMA_EC	1	6.00099999999998	835	2.090465	0.498	165	0	-258
353	JAC-01	AMA_EC	0	14.952	181.3	1.262291	0.608	119	4.09500454545455	-74
354	JAC-01	AMA_EC	0	14.952	181.3	1.262291	0.608	178	0	-74
355	JAC-01	AMA_EC	0	14.952	181.3	1.262291	0.608	117	-0.424152966101695	-74
356	JAC-01	AMA_EC	1	14.952	181.3	1.262291	0.608	164	0.307055521472393	-74
357	JAC-01	AMA_EC	0	8.95100000000002	181.3	1.262291	0.608	102	0	-74
358	JAC-01	AMA_EC	0	14.952	181.3	1.262291	0.608	125	0.403629435483871	-74
359	JAC-01	AMA_EC	0	14.952	181.3	1.262291	0.608	108	0	-74
360	JAC-01	AMA_EC	0	8.95100000000002	181.3	1.262291	0.608	114	0.893750892857143	-74
361	JAC-01	AMA_EC	0	14.952	181.3	1.262291	0.608	112	0	-74
362	JAC-01	AMA_EC	0	14.952	181.3	1.262291	0.608	121	0.41708375	-74
363	JAC-01	AMA_EC	0	8.95100000000002	181.3	1.262291	0.608	135	0	-74
364	JAC-01	AMA_EC	0	14.952	181.3	1.262291	0.608	152	0.331457284768212	-74
365	JAC-01	AMA_EC	0	14.952	181.3	1.262291	0.608	105	0.481250480769231	-74
366	JAC-01	AMA_EC	0	8.95100000000002	181.3	1.262291	0.608	116	-0.427778205128205	-74
367	JAC-01	AMA_EC	0	10.952	181.3	1.262291	0.608	119	0	-74
368	JAC-01	AMA_EC	0	8.95100000000002	181.3	1.262291	0.608	111	0.918349541284404	-74
369	JAC-01	AMA_EC	0	8.95100000000002	181.3	1.262291	0.608	111	0.918349541284404	-74
370	JAC-01	AMA_EC	0	8.95100000000002	181.3	1.262291	0.608	108	0	-74
371	JAC-01	AMA_EC	0	10.952	273	1.465234	0.608	118	0.862931896551724	-74
372	JAC-01	AMA_EC	0	14.952	181.3	1.262291	0.608	123	1.25125166666667	-74
373	JAC-01	AMA_EC	1	10.0340000000001	181.3	1.262291	0.608	166	3.48735806451613	-74
374	JAC-01	AMA_EC	0	14.952	273	1.465234	0.608	201	1.01624467005076	-74
375	JAC-01	AMA_EC	0	14.952	273	1.465234	0.608	132	0.382061450381679	-74
376	JAC-01	AMA_EC	0	14.952	273	1.465234	0.608	110	5.005005	-74
377	JAC-01	AMA_EC	0	14.952	273	1.465234	0.608	153	-0.645807096774194	-74
378	JAC-01	AMA_EC	0	14.952	181.3	1.262291	0.608	151	-1.29161419354839	-74
379	JAC-01	AMA_EC	0	14.952	181.3	1.262291	0.608	120	0	-74
380	JAC-01	AMA_EC	1	12.0360000000001	273	1.465234	0.608	133	1.15500153846154	-74
381	JAC-01	AMA_EC	0	14.952	273	1.465234	0.608	230	2.03823755656109	-74
382	JAC-01	AMA_EC	1	10.0340000000001	273	1.465234	0.608	129	0.383906640625	-74
383	JAC-01	AMA_EC	0	14.952	273	1.465234	0.608	122	3.0465252173913	-74
384	JAC-01	AMA_EC	0	14.952	273	1.465234	0.608	192	-0.515979896907216	-74
385	JAC-01	AMA_EC	0	14.952	273	1.465234	0.608	124	-0.4004004	-74
386	JAC-01	AMA_EC	1	12.0360000000001	273	1.465234	0.608	104	0.485922815533981	-74
387	JAC-01	AMA_EC	0	14.952	273	1.465234	0.608	171	0.294412058823529	-74
388	JAC-01	AMA_EC	0	14.952	181.3	1.262291	0.608	130	0.38798488372093	-74
389	JAC-01	AMA_EC	0	14.952	273	1.465234	0.608	141	1.08804492753623	-74
390	JAC-01	AMA_EC	0	14.952	395.35	1.997876	0.614	162	0.944340880503145	-11
391	JAC-01	AMA_EC	0	14.952	316	1.078359	0.58	179	0.281180056179775	-11
392	JAC-01	AMA_EC	0	14.952	316	1.078359	0.58	188	0	-11
393	JAC-01	AMA_EC	0	14.952	316	1.078359	0.58	159	0.31677246835443	-11
394	JAC-01	AMA_EC	0	14.952	316	1.078359	0.58	165	0	-11
395	JAC-01	AMA_EC	0	14.952	316	1.078359	0.58	231	0.217608913043478	-11
396	JAC-01	AMA_EC	0	14.952	316	1.078359	0.58	169	-0.294412058823529	-11
397	JAC-01	AMA_EC	0	14.952	316	1.078359	0.58	172	0.588824117647059	-11
398	JAC-01	AMA_EC	0	14.952	395.35	1.997876	0.614	296	0.340476530612245	-11
399	JAC-01	AMA_EC	0	14.952	316	1.078359	0.58	228	-0.435217826086957	-11
400	JAC-01	AMA_EC	1	10.0340000000001	316	1.078359	0.58	185	0	-11
401	JAC-01	AMA_EC	0	14.952	316	1.078359	0.58	144	1.43000142857143	-11
402	JAC-01	AMA_EC	0	14.952	316	1.078359	0.58	199	0.25277803030303	-11
403	JAC-01	AMA_EC	0	14.952	316	1.078359	0.58	145	0.700000699300699	-11
404	JAC-01	AMA_EC	0	14.952	316	1.078359	0.58	153	-0.325000324675325	-11
405	JAC-01	AMA_EC	0	14.952	316	1.078359	0.58	165	0	-11
406	JAC-01	AMA_EC	0	14.952	841.4	2.704417	0.921	122	1.69661186440678	-211
407	JAC-01	AMA_EC	0	14.952	841.4	2.704417	0.921	119	-0.41708375	-211
408	JAC-01	AMA_EC	0	14.952	841.4	2.704417	0.921	137	1.12052388059702	-211
409	JAC-01	AMA_EC	0	14.952	855.3	2.657929	0.868	233	0.433333766233766	-211
410	JAC-01	AMA_EC	0	14.952	855.3	2.657929	0.868	664	0.921166564417178	-211
411	JAC-01	AMA_EC	0	14.952	855.3	2.657929	0.868	214	0	-211
412	JAC-01	AMA_EC	0	14.952	855.3	2.657929	0.868	395	1.43372552083333	-211
413	JAC-01	AMA_EC	0	14.952	841.4	2.704417	0.921	420	0	-211
414	JAC-01	AMA_EC	0	14.952	841.4	2.704417	0.921	390	0.387985012919897	-211
415	JAC-01	AMA_EC	0	14.952	841.4	2.704417	0.921	176	-0.282768644067797	-211
416	JAC-01	AMA_EC	0	14.952	537.9	1.652702	0.514	150	-0.331457284768212	-94
417	JAC-01	AMA_EC	1	10.0340000000001	537.9	1.652702	0.514	547	0.361989318600368	-94
418	JAC-01	AMA_EC	0	14.952	537.9	1.652702	0.514	172	0	-94
419	JAC-01	AMA_EC	0	14.952	537.9	1.652702	0.514	223	0.682500909090909	-94
420	JAC-01	AMA_EC	0	8.95100000000002	537.9	1.652702	0.514	115	0.43903552631579	-94
421	JAC-01	AMA_EC	0	10.952	413.6	1.65082	0.745	122	0.413636776859504	-198
422	JAC-01	AMA_EC	0	14.952	413.6	1.65082	0.745	150	2.08541875	-198
423	JAC-01	AMA_EC	1	12.0360000000001	413.6	1.65082	0.745	183	0	-198
424	JAC-01	AMA_EC	0	14.952	450.85	1.139078	0.748	443	0	-108
425	JAC-01	AMA_EC	0	14.952	450.85	1.139078	0.748	169	-0.294412058823529	-108
426	JAC-01	AMA_EC	0	8.95100000000002	450.85	1.139078	0.748	104	0.485922815533981	-108
427	JAC-01	AMA_EC	0	14.952	450.85	1.139078	0.748	261	0.192500192307692	-108
428	JAC-01	AMA_EC	0	14.952	450.85	1.139078	0.748	178	1.15057586206897	-108
429	JAC-01	AMA_EC	1	14.952	309.55	4.435791	0.75	116	-0.84830593220339	-179
430	JAC-01	AMA_EC	1	6.00099999999998	309.55	4.435791	0.75	183	4.90196078431373	-179
431	JAC-01	AMA_EC	0	14.952	450.4	1.215935	0.65	275	0.182664416058394	-8
432	JAC-01	AMA_EC	0	14.952	450.4	1.215935	0.65	293	0	-8
433	JAC-01	AMA_EC	0	14.952	450.4	1.215935	0.65	251	0	-8
434	JAC-01	AMA_EC	0	14.952	686.9	1.594272	0.674	138	1.88158120300752	-8
435	JAC-01	AMA_EC	0	14.952	450.4	1.215935	0.65	199	0	-8
436	JAC-01	AMA_EC	0	14.952	450.4	1.215935	0.65	408	-0.485922815533981	-8
437	JAC-01	AMA_EC	1	14.952	450.4	1.215935	0.65	354	0.427778347578348	-8
438	JAC-01	AMA_EC	0	14.952	450.4	1.215935	0.65	291	0	-8
439	JAC-01	AMA_EC	0	14.952	450.4	1.215935	0.65	272	-0.903430685920578	-8
440	JAC-01	AMA_EC	0	14.952	450.4	1.215935	0.65	287	-0.346367128027682	-8
441	JAC-01	AMA_EC	0	14.952	450.4	1.215935	0.65	445	0.112725337837838	-8
442	JAC-01	AMA_EC	0	14.952	450.4	1.215935	0.65	191	0	-8
443	JAC-01	AMA_EC	0	14.952	450.4	1.215935	0.65	199	1.28995	-8
444	JAC-01	AMA_EC	0	14.952	450.4	1.215935	0.65	371	0.408016847826087	-8
445	JAC-01	AMA_EC	0	14.952	450.4	1.215935	0.65	119	-0.41708375	-8
446	JAC-01	AMA_EC	0	14.952	686.9	1.594272	0.674	410	-0.121776277372263	-8
447	JAC-01	AMA_EC	0	14.952	450.4	1.215935	0.65	122	-0.807258870967742	-8
448	JAC-01	AMA_EC	0	14.952	450.4	1.215935	0.65	283	0.356228113879004	-8
449	JAC-01	AMA_EC	0	14.952	450.4	1.215935	0.65	274	0.741482222222222	-8
450	JAC-01	AMA_EC	0	14.952	450.4	1.215935	0.65	474	0.859228326180258	-8
451	JAC-01	AMA_EC	0	14.952	450.4	1.215935	0.65	375	1.09100926430518	-8
452	JAC-01	AMA_EC	1	10.0340000000001	450.4	1.215935	0.65	235	1.95690442477876	-8
453	JAC-01	AMA_EC	0	14.952	450.4	1.215935	0.65	129	0	-8
454	JAC-01	AMA_EC	0	14.952	450.4	1.215935	0.65	116	0.878071052631579	-8
455	JAC-01	AMA_EC	0	14.952	450.4	1.215935	0.65	279	-0.881163028169014	-8
456	JAC-01	AMA_EC	0	14.952	450.4	1.215935	0.65	145	0	-8
457	JAC-01	AMA_EC	1	10.0340000000001	450.4	1.215935	0.65	266	0.185434150943396	-8
458	JAC-01	AMA_EC	0	14.952	450.4	1.215935	0.65	155	-0.63758025477707	-8
459	JAC-01	AMA_EC	0	8.95100000000002	686.9	1.594272	0.674	112	0.910000909090909	-8
460	JAC-01	AMA_EC	0	14.952	686.9	1.594272	0.674	123	0.41024631147541	-8
461	JAC-01	AMA_EC	0	14.952	686.9	1.594272	0.674	575	0	-8
462	JAC-01	AMA_EC	1	6.00099999999998	450.4	1.215935	0.65	167	0	-8
463	JAC-01	AMA_EC	0	14.952	450.4	1.215935	0.65	337	-0.731726023391813	-8
464	JAC-01	AMA_EC	0	14.952	450.4	1.215935	0.65	117	0.431465948275862	-8
465	JAC-01	AMA_EC	1	10.0340000000001	686.9	1.594272	0.674	118	0.420000427350427	-8
466	JAC-01	AMA_EC	0	14.952	686.9	1.594272	0.674	324	0	-8
467	JAC-01	AMA_EC	0	14.952	686.9	1.594272	0.674	168	0.60301265060241	-8
468	JAC-01	AMA_EC	0	14.952	686.9	1.594272	0.674	136	-0.725363043478261	-8
469	JAC-01	AMA_EC	0	14.952	686.9	1.594272	0.674	175	0	-8
470	JAC-01	AMA_EC	0	14.952	686.9	1.594272	0.674	170	0	-8
471	JAC-01	AMA_EC	0	14.952	686.9	1.594272	0.674	251	-0.977540234375	-8
472	JAC-01	AMA_EC	0	14.952	686.9	1.594272	0.674	162	-0.910001212121212	-8
473	JAC-01	AMA_EC	0	14.952	686.9	1.594272	0.674	127	0.397222619047619	-8
474	JAC-01	AMA_EC	0	8.95100000000002	686.9	1.594272	0.674	124	0.82049262295082	-8
475	JAC-01	AMA_EC	0	14.952	686.9	1.594272	0.674	204	0.74701592039801	-8
476	JAC-01	AMA_EC	0	14.952	686.9	1.594272	0.674	207	-0.948816113744076	-8
477	JAC-01	AMA_EC	0	14.952	686.9	1.594272	0.674	464	-0.427778205128205	-8
478	JAC-01	AMA_EC	1	10.0340000000001	686.9	1.594272	0.674	208	0.23739154589372	-8
479	JAC-01	AMA_EC	0	14.952	686.9	1.594272	0.674	116	0.435217826086957	-8
480	JAC-01	AMA_EC	0	14.952	686.9	1.594272	0.674	113	-0.43903552631579	-8
481	JAC-01	AMA_EC	0	14.952	686.9	1.594272	0.674	115	1.34062678571429	-8
482	JAC-01	AMA_EC	0	14.952	686.9	1.594272	0.674	198	0.510714795918367	-8
483	JAC-01	AMA_EC	0	14.952	686.9	1.594272	0.674	160	0.956370700636943	-8
484	JAC-01	AMA_EC	0	14.952	686.9	1.594272	0.674	160	1.28333461538462	-8
485	JAC-01	AMA_EC	0	14.952	686.9	1.594272	0.674	197	1.57225287958115	-8
486	JAC-01	AMA_EC	0	14.952	686.9	1.594272	0.674	684	-0.290988662790698	-8
487	JAC-01	AMA_EC	0	14.952	686.9	1.594272	0.674	188	0	-8
488	JAC-01	AMA_EC	0	14.952	686.9	1.594272	0.674	138	1.49403134328358	-8
489	JAC-01	AMA_EC	0	14.952	686.9	1.594272	0.674	209	0.240625240384615	-8
490	JAC-01	AMA_EC	0	14.952	686.9	1.594272	0.674	244	0	-8
491	JAC-01	AMA_EC	0	14.952	686.9	1.594272	0.674	125	1.23073934426229	-8
492	JAC-01	AMA_EC	0	14.952	686.9	1.594272	0.674	206	0.244146585365854	-8
493	JAC-01	AMA_EC	0	14.952	686.9	1.594272	0.674	113	0.446875446428571	-8
494	JAC-01	AMA_EC	0	14.952	686.9	1.594272	0.674	384	-0.515979896907216	-8
495	JAC-01	AMA_EC	0	14.952	686.9	1.594272	0.674	110	0.926852777777778	-8
496	JAC-01	AMA_EC	0	14.952	686.9	1.594272	0.674	228	0	-8
497	JAC-01	AMA_EC	0	14.952	686.9	1.594272	0.674	125	4.35217826086957	-8
498	JAC-01	AMA_EC	0	14.952	686.9	1.594272	0.674	627	-0.238333650793651	-8
499	JAC-01	AMA_EC	1	8.03600000000006	686.9	1.594272	0.674	142	0.713928714285714	-8
500	JAC-01	AMA_EC	0	14.952	686.9	1.594272	0.674	151	1.71404315068493	-8
501	JAC-01	AMA_EC	0	14.952	686.9	1.594272	0.674	489	0.412783917525773	-8
502	JAC-01	AMA_EC	0	14.952	686.9	1.594272	0.674	101	0	-8
503	JAC-01	AMA_EC	0	14.952	686.9	1.594272	0.674	794	0	-8
504	JAC-01	AMA_EC	0	14.952	686.9	1.594272	0.674	128	-0.38798488372093	-8
505	JAC-01	AMA_EC	0	14.952	686.9	1.594272	0.674	160	0	-8
506	JAC-01	AMA_EC	0	14.952	686.9	1.594272	0.674	139	0.36268152173913	-8
507	JAC-01	AMA_EC	0	14.952	686.9	1.594272	0.674	311	0.161451774193548	-8
508	JAC-01	AMA_EC	0	14.952	686.9	1.594272	0.674	148	0.340476530612245	-8
509	JAC-01	AMA_EC	0	14.952	686.9	1.594272	0.674	709	-0.0704930281690141	-8
510	JAC-01	AMA_EC	0	14.952	686.9	1.594272	0.674	264	0.770000769230769	-8
511	JAC-01	AMA_EC	0	14.952	686.9	1.594272	0.674	399	-0.125125125	-8
512	JAC-01	AMA_EC	0	14.952	686.9	1.594272	0.674	149	1.02842602739726	-8
513	JAC-01	AMA_EC	0	14.952	686.9	1.594272	0.674	107	0	-8
514	JAC-01	AMA_EC	0	14.952	686.9	1.594272	0.674	757	0.467133866666667	-8
515	JAC-01	AMA_EC	0	14.952	686.9	1.594272	0.674	630	4.12783848797251	-8
516	JAC-01	AMA_EC	0	14.952	522.1	1.785923	0.657	245	2.12978936170213	-68
517	JAC-01	AMA_EC	0	14.952	522.1	1.785923	0.657	130	0	-68
518	JAC-01	AMA_EC	0	14.952	522.1	1.785923	0.657	252	1.64098524590164	-68
519	JAC-01	AMA_EC	0	14.952	522.1	1.785923	0.657	409	-0.122073292682927	-68
520	JAC-01	AMA_EC	0	14.952	522.1	1.785923	0.657	230	1.11222355555556	-68
521	JAC-01	AMA_EC	0	14.952	522.1	1.785923	0.657	154	0	-68
522	JAC-01	AMA_EC	0	14.952	522.1	1.785923	0.657	485	0.839413836477987	-68
523	JAC-01	AMA_EC	1	10.0340000000001	522.1	1.785923	0.657	185	0	-68
524	JAC-01	AMA_EC	0	14.952	522.1	1.785923	0.657	310	-0.160932636655949	-68
525	JAC-01	AMA_EC	0	14.952	522.1	1.785923	0.657	287	1.80686101083032	-68
526	JAC-01	AMA_EC	0	14.952	522.1	1.785923	0.657	177	0.862932183908046	-68
527	JAC-01	AMA_EC	0	14.952	522.1	1.785923	0.657	256	1.2012012	-68
528	JAC-01	AMA_EC	0	14.952	522.1	1.785923	0.657	340	0.595833928571429	-68
529	JAC-01	AMA_EC	0	14.952	522.1	1.785923	0.657	305	0.665116943521595	-68
530	JAC-01	AMA_EC	0	14.952	522.1	1.785923	0.657	290	-0.171993298969072	-68
531	JAC-01	AMA_EC	0	14.952	522.1	1.785923	0.657	273	0.556111851851852	-68
532	JAC-01	AMA_EC	0	14.952	522.1	1.785923	0.657	279	0.544022463768116	-68
533	JAC-01	AMA_EC	0	14.952	441.9	1.865518	0.659	155	0.654249019607843	-68
534	JAC-01	AMA_EC	0	14.952	441.9	1.865518	0.659	168	1.53527791411043	-68
535	JAC-01	AMA_EC	0	14.952	441.9	1.865518	0.659	195	0.518653367875648	-68
536	JAC-01	AMA_EC	0	14.952	441.9	1.865518	0.659	119	0.85555641025641	-68
537	JAC-01	AMA_EC	0	14.952	441.9	1.865518	0.659	169	0.599401796407186	-68
538	JAC-01	AMA_EC	0	14.952	441.9	1.865518	0.659	326	0.9384384375	-68
539	JAC-01	AMA_EC	0	14.952	522.1	1.785923	0.657	429	-0.116395465116279	-68
540	JAC-01	AMA_EC	0	8.95100000000002	522.1	1.785923	0.657	109	0.463426388888889	-68
541	JAC-01	AMA_EC	0	14.952	522.1	1.785923	0.657	362	0.55921843575419	-68
542	JAC-01	AMA_EC	1	6.00099999999998	522.1	1.785923	0.657	242	0	-68
543	JAC-01	AMA_EC	0	14.952	522.1	1.785923	0.657	220	2.38333571428571	-68
544	JAC-01	AMA_EC	0	14.952	522.1	1.785923	0.657	219	-0.227500227272727	-68
545	JAC-01	AMA_EC	0	14.952	522.1	1.785923	0.657	373	0	-68
546	JAC-01	AMA_EC	0	14.952	522.1	1.785923	0.657	422	0	-68
547	JAC-01	AMA_EC	0	14.952	522.1	1.785923	0.657	433	0.349186511627907	-68
548	JAC-01	AMA_EC	0	14.952	469.25	2.40661	0.657	247	1.45979333333333	-68
549	JAC-01	AMA_EC	1	10.0340000000001	469.25	2.40661	0.657	203	0.7371005	-68
550	JAC-01	AMA_EC	0	14.952	522.1	1.785923	0.657	674	0	-68
551	JAC-01	AMA_EC	1	6.00099999999998	469.25	2.40661	0.657	426	0.975609756097561	-68
552	JAC-01	AMA_EC	0	14.952	522.1	1.785923	0.657	242	1.49085276595745	-68
553	JAC-01	AMA_EC	1	6.00099999999998	469.25	2.40661	0.657	453	0.166666666666667	-68
554	JAC-01	AMA_EC	0	14.952	469.25	2.40661	0.657	125	0.403629435483871	-68
555	JAC-01	AMA_EC	0	14.952	469.25	2.40661	0.657	322	1.60416826923077	-68
556	JAC-01	AMA_EC	0	14.952	469.25	2.40661	0.657	216	0.467757476635514	-68
557	JAC-01	AMA_EC	0	14.952	469.25	2.40661	0.657	234	2.00200222222222	-68
558	JAC-01	AMA_EC	0	14.952	469.25	2.40661	0.657	335	0.758334242424242	-68
559	JAC-01	AMA_EC	1	6.00099999999998	469.25	2.40661	0.657	268	0.18796992481203	-68
560	JAC-01	AMA_EC	1	12.0360000000001	469.25	2.40661	0.657	145	0	-68
561	JAC-01	AMA_EC	1	6.00099999999998	469.25	2.40661	0.657	320	0.157232704402516	-68
562	JAC-01	AMA_EC	0	14.952	469.25	2.40661	0.657	345	0.587097360703812	-68
563	JAC-01	AMA_EC	1	10.0340000000001	469.25	2.40661	0.657	344	0.432317008797654	-68
564	JAC-01	AMA_EC	0	14.952	469.25	2.40661	0.657	218	0.935514953271028	-68
565	JAC-01	AMA_EC	0	14.952	469.25	2.40661	0.657	246	0.204285918367347	-68
566	JAC-01	AMA_EC	0	14.952	469.25	2.40661	0.657	370	0.409128610354223	-68
567	JAC-01	AMA_EC	0	14.952	469.25	2.40661	0.657	146	0	-68
568	JAC-01	AMA_EC	0	14.952	469.25	2.40661	0.657	258	2.44146585365854	-68
569	JAC-01	AMA_EC	1	12.0360000000001	469.25	2.40661	0.657	185	0.272011141304348	-68
570	JAC-01	AMA_EC	1	14.0340000000001	469.25	2.40661	0.657	435	0.935832318501171	-68
571	JAC-01	AMA_EC	0	8.95100000000002	469.25	2.40661	0.657	124	5.86171801801802	-68
572	JAC-01	AMA_EC	0	14.952	469.25	2.40661	0.657	380	0.264815079365079	-68
573	JAC-01	AMA_EC	0	14.952	522.1	1.785923	0.657	447	0.796250909090909	-68
574	JAC-01	AMA_EC	0	14.952	522.1	1.785923	0.657	265	0.962501153846154	-68
575	JAC-01	AMA_EC	0	14.952	469.25	2.40661	0.657	183	3.20087558139535	-68
576	JAC-01	AMA_EC	0	14.952	533	1.856798	0.787	495	0.510714897959184	-49
577	JAC-01	AMA_EC	0	14.952	533	1.856798	0.787	245	0	-49
578	JAC-01	AMA_EC	0	14.952	533	1.856798	0.787	180	1.72586379310345	-49
579	JAC-01	AMA_EC	0	14.952	533	1.856798	0.787	197	0	-49
580	JAC-01	AMA_EC	0	14.952	533	1.856798	0.787	301	0	-49
581	JAC-01	AMA_EC	0	14.952	533	1.856798	0.787	156	0	-49
582	JAC-01	AMA_EC	0	10.952	533	1.856798	0.787	123	-0.403629435483871	-49
583	JAC-01	AMA_EC	0	10.952	533	1.856798	0.787	125	0.403629435483871	-49
584	JAC-01	AMA_EC	0	14.952	533	1.856798	0.787	276	0.923432841328413	-49
585	JAC-01	AMA_EC	0	14.952	533	1.856798	0.787	127	0.8008008	-49
586	JAC-01	AMA_EC	0	14.952	533	1.856798	0.787	187	-0.790264210526316	-49
587	JAC-01	AMA_EC	0	14.952	533	1.856798	0.787	602	0.0832779534109817	-49
588	JAC-01	AMA_EC	0	14.952	533	1.856798	0.787	262	0.191762643678161	-49
589	JAC-01	AMA_EC	0	14.952	533	1.856798	0.787	164	0	-49
590	JAC-01	AMA_EC	0	14.952	533	1.856798	0.787	137	1.12052388059702	-49
591	JAC-01	AMA_EC	0	14.952	533	1.856798	0.787	215	0	-49
592	JAC-01	AMA_EC	0	14.952	533	1.856798	0.787	164	0	-49
593	JAC-01	AMA_EC	0	14.952	533	1.856798	0.787	186	0.270540810810811	-49
594	JAC-01	AMA_EC	0	14.952	533	1.856798	0.787	273	0	-49
595	JAC-01	AMA_EC	0	14.952	533	1.856798	0.787	179	2.03692093023256	-49
596	JAC-01	AMA_EC	0	14.952	533	1.856798	0.787	233	0.652826956521739	-49
597	JAC-01	AMA_EC	0	14.952	533	1.856798	0.787	154	0.327124509803922	-49
598	JAC-01	AMA_EC	0	14.952	404.3	1.695948	0.9	371	0.962501098901099	-86
599	JAC-01	AMA_EC	0	14.952	461.7	1.937454	0.84	200	0.505556060606061	-86
600	JAC-01	AMA_EC	0	14.952	461.7	1.937454	0.84	200	1.02142959183673	-86
601	JAC-01	AMA_EC	0	14.952	461.7	1.937454	0.84	404	0	-86
602	JAC-01	AMA_EC	0	14.952	461.7	1.937454	0.84	222	0	-86
603	JAC-01	AMA_EC	1	10.0340000000001	461.7	1.937454	0.84	338	0.888073192771084	-86
604	JAC-01	AMA_EC	0	14.952	461.7	1.937454	0.84	259	0.785098823529412	-86
605	JAC-01	AMA_EC	0	14.952	461.7	1.937454	0.84	146	0.695139583333333	-86
606	JAC-01	AMA_EC	0	14.952	461.7	1.937454	0.84	388	0	-86
607	JAC-01	AMA_EC	0	14.952	281.6	1.504898	0.806	157	0.320833653846154	-146
608	JAC-01	AMA_EC	0	14.952	268.25	1.438857	0.806	233	-0.425957872340426	-146
609	JAC-01	AMA_EC	0	14.952	268.25	1.438857	0.806	159	0.31677246835443	-146
610	JAC-01	AMA_EC	0	14.952	268.25	1.438857	0.806	114	0	-146
611	JAC-01	AMA_EC	1	12.0360000000001	268.25	1.438857	0.806	106	0	-146
612	JAC-01	AMA_EC	0	14.952	268.25	1.438857	0.806	262	0.579730501930502	-146
613	JAC-01	AMA_EC	0	14.952	236	0.8822933	0.651	164	0.932609937888199	-79
614	JAC-01	AMA_EC	0	14.952	236	0.8822933	0.651	220	0.926852777777778	-79
615	JAC-01	AMA_EC	0	14.952	236	0.8822933	0.651	194	0.5213546875	-79
616	JAC-01	AMA_EC	0	14.952	236	0.8822933	0.651	702	0.870435652173913	-79
617	JAC-01	AMA_EC	0	14.952	236	0.8822933	0.651	141	1.08804492753623	-79
618	JAC-01	AMA_EC	0	14.952	236	0.8822933	0.651	167	0.91555	-79
619	JAC-01	AMA_EC	0	14.952	236	0.8822933	0.651	314	0.159904313099042	-79
620	JAC-01	AMA_EC	0	14.952	236	0.8822933	0.651	406	2.05333538461538	-79
621	JAC-01	AMA_EC	0	14.952	236	0.8822933	0.651	354	0.862931896551724	-79
622	JAC-01	AMA_EC	0	14.952	236	0.8822933	0.651	143	0.709929787234043	-79
623	JAC-01	AMA_EC	0	14.952	236	0.8822933	0.651	213	0.236085141509434	-79
624	JAC-01	AMA_EC	0	14.952	236	0.8822933	0.651	157	-0.31677246835443	-79
625	JAC-01	AMA_EC	0	14.952	236	0.8822933	0.651	205	2.29821683673469	-79
626	JAC-01	AMA_EC	0	14.952	236	0.8822933	0.651	198	1.29663367875648	-79
627	JAC-01	AMA_EC	1	14.0340000000001	236	0.8822933	0.651	170	0.594643452380952	-79
628	JAC-01	AMA_EC	0	14.952	236	0.8822933	0.651	231	-0.215732974137931	-79
629	JAC-01	AMA_EC	0	14.952	236	0.8822933	0.651	271	3.14039529411765	-79
630	JAC-01	AMA_EC	0	14.952	236	0.8822933	0.651	186	0.270540810810811	-79
631	JAC-01	AMA_EC	0	14.952	236	0.8822933	0.651	183	0.553039226519337	-79
632	JAC-01	AMA_EC	0	14.952	236	0.8822933	0.651	303	1.35728949152542	-79
633	JAC-01	AMA_EC	0	14.952	236	0.8822933	0.651	147	0.690345517241379	-79
634	JAC-01	AMA_EC	0	14.952	236	0.8822933	0.651	140	-0.704930281690141	-79
635	JAC-01	AMA_EC	0	14.952	236	0.8822933	0.651	116	0.435217826086957	-79
636	JAC-01	AMA_EC	0	8.95100000000002	236	0.8822933	0.651	110	0	-79
637	JAC-01	AMA_EC	0	10.952	236	0.8822933	0.651	118	1.75614210526316	-79
638	JAC-01	AMA_EC	0	8.95100000000002	236	0.8822933	0.651	125	0.403629435483871	-79
639	JAC-01	AMA_EC	0	14.952	236	0.8822933	0.651	178	0.282768644067797	-79
640	JAC-01	AMA_EC	0	14.952	236	0.8822933	0.651	133	0	-79
641	JAC-01	AMA_EC	0	14.952	364	1.692898	0.64	145	0.700000699300699	-136
642	JAC-01	AMA_EC	0	14.952	364	1.692898	0.64	376	0.674529110512129	-136
643	JAC-01	AMA_EC	0	14.952	364	1.692898	0.64	187	-0.266223670212766	-136
644	JAC-01	AMA_EC	0	14.952	364	1.692898	0.64	228	0	-136
645	JAC-01	AMA_EC	0	14.952	364	1.692898	0.64	123	0	-136
646	JAC-01	AMA_EC	0	14.952	364	1.692898	0.64	220	0.926852777777778	-136
647	JAC-01	AMA_EC	0	14.952	364	1.692898	0.64	109	0	-136
648	JAC-01	AMA_EC	0	14.952	364	1.692898	0.64	127	2.05123196721311	-136
649	JAC-01	AMA_EC	0	14.952	364	1.692898	0.64	358	0.708924362606232	-136
650	JAC-01	AMA_EC	0	14.952	364	1.692898	0.64	245	1.04270958333333	-136
651	JAC-01	AMA_EC	0	14.952	364	1.692898	0.64	129	0.788189763779528	-136
652	JAC-01	AMA_EC	0	14.952	364	1.692898	0.64	189	1.36005597826087	-136
653	JAC-01	AMA_EC	0	14.952	364	1.692898	0.64	105	-0.472170283018868	-136
654	JAC-01	AMA_EC	0	8.95100000000002	364	1.692898	0.64	103	0	-136
655	JAC-01	AMA_EC	0	14.952	364	1.692898	0.64	185	0.272011141304348	-136
656	JAC-01	AMA_EC	0	14.952	364	1.692898	0.64	703	0	-136
657	JAC-01	AMA_EC	1	12.0360000000001	364	1.692898	0.64	144	0	-136
658	JAC-01	AMA_EC	0	14.952	364	1.692898	0.64	293	0.171404280821918	-136
659	JAC-01	AMA_EC	0	14.952	283	1.741121	0.751	340	0	-143
660	JAC-01	AMA_EC	0	14.952	466.2	2.795849	0.514	120	0.420588655462185	-171
661	JAC-01	AMA_EC	1	6.00099999999998	466.2	2.795849	0.514	110	0.462962962962963	-171
662	JAC-01	AMA_EC	0	14.952	354.05	2.008957	0.514	200	0	-171
663	JAC-01	AMA_EC	0	14.952	466.2	2.795849	0.514	131	0.385000384615385	-171
664	JAC-01	AMA_EC	1	8.03600000000006	466.2	2.795849	0.514	205	0	-171
665	JAC-01	AMA_EC	0	14.952	466.2	2.795849	0.514	125	0.813821951219512	-171
666	JAC-01	AMA_EC	0	14.952	470.9	3.066452	0.65	199	0.766072448979592	-171
667	JAC-01	AMA_EC	0	14.952	354.05	2.008957	0.514	222	0.455000454545455	-171
668	JAC-01	AMA_EC	1	10.0340000000001	354.05	2.008957	0.514	245	0.815602489626556	-171
669	JAC-01	AMA_EC	0	14.952	470.9	3.066452	0.65	160	1.28333461538462	-171
670	JAC-01	AMA_EC	0	14.952	542	2.34965	0.479	132	1.16395503875969	-171
671	JAC-01	AMA_EC	0	14.952	466.2	2.795849	0.514	142	1.45072608695652	-171
672	JAC-01	AMA_EC	0	14.952	466.2	2.795849	0.514	167	0.606667272727273	-171
673	JAC-01	AMA_EC	0	14.952	375.4	1.575306	0.579	172	0.888462721893491	-196
674	JAC-01	AMA_EC	0	14.952	375.4	1.575306	0.579	178	0.858001142857143	-196
675	JAC-01	AMA_EC	0	14.952	375.4	1.575306	0.579	271	-0.184007536764706	-196
676	JAC-01	AMA_EC	0	14.952	375.4	1.575306	0.579	195	0	-196
677	JAC-01	AMA_EC	0	14.952	375.4	1.575306	0.579	154	0	-196
678	JAC-01	AMA_EC	0	14.952	375.4	1.575306	0.579	235	0.429614163090129	-196
679	JAC-01	AMA_EC	0	14.952	375.4	1.575306	0.579	243	1.92500213675214	-196
680	JAC-01	AMA_EC	0	14.952	375.4	1.575306	0.579	274	0.554059778597786	-196
681	JAC-01	AMA_EC	0	14.952	375.4	1.575306	0.579	203	0.750751	-196
682	JAC-01	AMA_EC	1	8.03600000000006	375.4	1.575306	0.579	268	0.375751954887218	-196
683	JAC-01	AMA_EC	0	14.952	375.4	1.575306	0.579	108	-0.459174770642202	-196
684	JAC-01	AMA_EC	0	14.952	375.4	1.575306	0.579	128	0.394094881889764	-196
685	JAC-01	AMA_EC	0	14.952	375.4	1.575306	0.579	439	0	-196
686	JAC-01	AMA_EC	0	14.952	375.4	1.575306	0.579	210	0	-196
687	JAC-01	AMA_EC	0	10.952	375.4	1.575306	0.579	103	0	-196
688	JAC-01	AMA_EC	0	14.952	375.4	1.575306	0.579	386	0.26067734375	-196
689	JAC-01	AMA_EC	0	14.952	375.4	1.575306	0.579	291	-2.76250292207792	-196
690	JAC-01	AMA_EC	0	14.952	375.4	1.575306	0.579	259	0.985237401574803	-196
691	JAC-01	AMA_EC	0	14.952	375.4	1.575306	0.579	368	0.411370410958904	-196
692	JAC-01	AMA_EC	1	10.0340000000001	525.5	2.153392	0.601	118	1.28191391304348	-230
693	JAC-01	AMA_EC	0	8.95100000000002	692.05	3.021914	0.466	135	2.7371125	-23
694	JAC-01	AMA_EC	0	8.95100000000002	692.05	3.021914	0.466	150	5.56111703703704	-23
695	JAC-01	AMA_EC	0	14.952	692.05	3.021914	0.466	373	0.818256948228883	-23
696	JAC-01	AMA_EC	0	8.95100000000002	692.05	3.021914	0.466	147	3.26413405797101	-23
697	JAC-01	AMA_EC	0	14.952	243.8	1.434968	0.791	254	1.83857346938775	-130
698	JAC-01	AMA_EC	0	14.952	182.15	1.609676	0.55	108	-0.459174770642202	-188
699	JAC-01	AMA_EC	0	8.95100000000002	182.15	1.609676	0.55	112	0	-188
700	JAC-01	AMA_EC	0	14.952	800	4.854107	0.455	293	0.692734256055363	-41
701	JAC-01	AMA_EC	0	14.952	800	4.854107	0.455	158	1.63562287581699	-41
702	JAC-01	AMA_EC	0	14.952	800	4.854107	0.455	320	2.11938338762215	-41
703	JAC-01	AMA_EC	0	14.952	800	4.854107	0.455	381	0.665559308510638	-41
704	JAC-01	AMA_EC	0	14.952	800	4.854107	0.455	565	-0.176543386243386	-41
705	JAC-01	AMA_EC	0	14.952	143.35	1.032294	0.59	126	1.64098524590164	-112
706	JAC-01	AMA_EC	0	14.952	143.35	1.032294	0.59	150	0	-112
707	JAC-01	AMA_EC	0	8.95100000000002	143.35	1.032294	0.59	110	1.40327289719626	-112
708	JAC-01	AMA_EC	0	10.952	143.35	1.032294	0.59	105	0	-112
709	JAC-01	AMA_EC	0	10.952	143.35	1.032294	0.59	107	0	-112
710	JAC-01	AMA_EC	0	8.95100000000002	143.35	1.032294	0.59	109	-0.901802702702703	-112
711	JAC-01	AMA_EC	0	10.952	530.6	2.014505	0.813	114	0.442920796460177	-294
712	JAC-01	AMA_EC	0	14.952	530.6	2.014505	0.813	278	3.46500346153846	-294
713	JAC-01	AMA_EC	0	14.952	530.6	2.014505	0.813	439	0	-294
714	JAC-01	AMA_EC	0	14.952	530.6	2.014505	0.813	525	0.481250576923077	-294
715	JAC-01	AMA_EC	0	14.952	530.6	2.014505	0.813	424	-0.117764823529412	-294
716	JAC-01	AMA_EC	1	8.03600000000006	504.4	1.52453	0.512	130	1.18051181102362	-302
717	JAC-01	AMA_EC	0	14.952	504.4	1.52453	0.512	106	0	-302
718	JAC-01	AMA_EC	0	14.952	504.4	1.52453	0.512	519	-0.0962500961538462	-302
719	JAC-01	AMA_EC	0	14.952	504.4	1.52453	0.512	740	0	-302
720	JAC-01	AMA_EC	0	14.952	504.4	1.52453	0.512	119	-0.41708375	-302
721	JAC-01	AMA_EC	0	14.952	504.4	1.52453	0.512	118	0	-302
722	JAC-01	AMA_EC	1	12.0360000000001	504.4	1.52453	0.512	130	0.38798488372093	-302
723	JAC-01	AMA_EC	0	14.952	504.4	1.52453	0.512	363	0.417083888888889	-302
724	JAC-01	AMA_EC	0	14.952	504.4	1.52453	0.512	136	0	-302
725	JAC-01	AMA_EC	0	14.952	504.4	1.52453	0.512	552	-0.180686101083033	-302
726	JAC-01	AMA_EC	0	14.952	504.4	1.52453	0.512	173	0.290988662790698	-302
727	JAC-01	AMA_EC	0	14.952	504.4	1.52453	0.512	121	0	-302
728	JAC-01	AMA_EC	0	14.952	504.4	1.52453	0.512	303	0	-302
729	JAC-01	AMA_EC	0	14.952	504.4	1.52453	0.512	144	0.35000034965035	-302
730	JAC-01	AMA_EC	0	14.952	504.4	1.52453	0.512	140	0	-302
731	JAC-01	AMA_EC	0	14.952	504.4	1.52453	0.512	118	0	-302
732	JAC-01	AMA_EC	0	14.952	504.4	1.52453	0.512	112	1.3775247706422	-302
733	JAC-01	AMA_EC	0	8.95100000000002	504.4	1.52453	0.512	139	1.48296444444444	-302
734	JAC-01	AMA_EC	0	10.952	504.4	1.52453	0.512	113	0.901802702702703	-302
735	JAC-01	AMA_EC	1	4.03300000000013	504.4	1.52453	0.512	107	3.439803	-302
736	JAC-01	AMA_EC	0	14.952	504.4	1.52453	0.512	417	0	-302
737	JAC-01	AMA_EC	0	14.952	333.6	1.279053	0.742	150	-0.98137385620915	-39
738	JAC-01	AMA_EC	0	10.952	333.6	1.279053	0.742	109	0	-39
739	JAC-01	AMA_EC	0	14.952	333.6	1.279053	0.742	178	0.568750568181818	-39
740	JAC-01	AMA_EC	0	14.952	333.6	1.279053	0.742	163	0.93843875	-39
741	JAC-01	AMA_EC	0	14.952	368.7	3.538986	0.394	348	0	-147
742	JAC-01	AMA_EC	0	14.952	368.7	3.538986	0.394	206	1.76055477386935	-147
743	JAC-01	AMA_EC	1	6.03500000000008	368.7	3.538986	0.394	122	0.8341675	-147
744	JAC-01	AMA_EC	0	8.95100000000002	368.7	3.538986	0.394	132	1.16395503875969	-147
745	JAC-01	AMA_EC	1	6.03400000000011	368.7	3.538986	0.394	123	3.41843826086957	-147
746	JAC-01	AMA_EC	0	14.952	368.7	3.538986	0.394	416	1.48663514851485	-147
747	JAC-01	AMA_EC	0	14.952	368.7	3.538986	0.394	345	0.587097360703812	-147
748	JAC-01	AMA_EC	0	14.952	368.7	3.538986	0.394	291	0.697561672473868	-147
749	JAC-01	AMA_EC	0	14.952	368.7	3.538986	0.394	178	0.568750568181818	-147
750	JAC-01	AMA_EC	1	12.0360000000001	368.7	3.538986	0.394	200	0	-147
751	JAC-01	AMA_EC	0	14.952	368.7	3.538986	0.394	138	1.49403134328358	-147
752	JAC-01	AMA_EC	0	14.952	368.7	3.538986	0.394	137	0.741482222222222	-147
753	JAC-01	AMA_EC	1	10.0340000000001	368.7	3.538986	0.394	180	0.832881920903955	-147
754	JAC-01	AMA_EC	0	14.952	368.7	3.538986	0.394	117	1.77168318584071	-147
755	JAC-01	AMA_EC	1	10.0340000000001	368.7	3.538986	0.394	305	2.54172655172414	-147
756	JAC-01	AMA_EC	0	14.952	368.7	3.538986	0.394	196	0.515979896907216	-147
757	JAC-01	AMA_EC	0	14.952	368.7	3.538986	0.394	374	0.134182439678284	-147
758	JAC-01	AMA_EC	0	14.952	368.7	3.538986	0.394	256	0.394094881889764	-147
759	JAC-01	AMA_EC	0	14.952	368.7	3.538986	0.394	315	0.319808626198083	-147
760	JAC-01	AMA_EC	0	14.952	368.7	3.538986	0.394	164	2.23153121019108	-147
761	JAC-01	AMA_EC	0	14.952	368.7	3.538986	0.394	166	1.876876875	-147
762	JAC-01	AMA_EC	0	14.952	368.7	3.538986	0.394	185	-0.535294652406417	-147
763	JAC-01	AMA_EC	0	14.952	368.7	3.538986	0.394	342	0.146774340175953	-147
764	JAC-01	AMA_EC	1	14.0340000000001	368.7	3.538986	0.394	162	0	-147
765	JAC-01	AMA_EC	0	14.952	368.7	3.538986	0.394	175	0.578613294797688	-147
766	JAC-01	AMA_EC	0	14.952	368.7	3.538986	0.394	212	0	-147
767	JAC-01	AMA_EC	0	14.952	368.7	3.538986	0.394	224	0	-147
768	JAC-01	AMA_EC	0	14.952	368.7	3.538986	0.394	233	0	-147
769	JAC-01	AMA_EC	0	14.952	368.7	3.538986	0.394	160	1.61451806451613	-147
770	JAC-01	AMA_EC	0	14.952	368.7	3.538986	0.394	303	0	-147
771	JAC-01	AMA_EC	0	14.952	368.7	3.538986	0.394	274	0.741482222222222	-147
772	JAC-01	AMA_EC	1	6.00099999999998	424.9	7.340329	0.394	164	1.11464968152866	-147
773	JAC-01	AMA_EC	0	8.95100000000002	424.9	7.340329	0.394	107	0	-147
774	JAC-01	AMA_EC	0	14.952	424.9	7.340329	0.394	116	0.435217826086957	-147
775	JAC-01	AMA_EC	1	6.00099999999998	368.7	3.538986	0.394	155	0.493421052631579	-147
776	JAC-01	AMA_EC	0	14.952	502.7	1.754993	0.758	254	0.397222619047619	-158
777	JAC-01	AMA_EC	0	14.952	502.7	1.754993	0.758	282	0.538172759856631	-158
778	JAC-01	AMA_EC	0	14.952	502.7	1.754993	0.758	161	-0.308950925925926	-158
779	JAC-01	AMA_EC	0	14.952	502.7	1.754993	0.758	402	1.1461844783715	-158
780	JAC-01	AMA_EC	0	14.952	338.65	1.961017	0.758	143	0	-158
781	JAC-01	AMA_EC	0	14.952	502.7	1.754993	0.758	109	0	-158
782	JAC-01	AMA_EC	0	14.952	502.7	1.754993	0.758	243	1.0514718487395	-158
783	JAC-01	AMA_EC	0	10.952	502.7	1.754993	0.758	119	1.29439827586207	-158
784	JAC-01	AMA_EC	0	14.952	338.65	1.961017	0.758	289	0	-158
785	JAC-01	AMA_EC	0	14.952	338.65	1.961017	0.758	244	0	-158
786	JAC-01	AMA_EC	0	14.952	502.7	1.754993	0.758	496	0.612857755102041	-158
787	JAC-01	AMA_EC	0	8.95100000000002	502.7	1.754993	0.758	114	0.893750892857143	-158
788	JAC-01	AMA_EC	0	14.952	502.7	1.754993	0.758	354	-0.140986056338028	-158
789	JAC-01	AMA_EC	0	14.952	502.7	1.754993	0.758	320	-0.770000923076923	-158
790	JAC-01	AMA_EC	0	14.952	502.7	1.754993	0.758	242	-0.41024631147541	-158
791	JAC-01	AMA_EC	0	10.952	502.7	1.754993	0.758	111	0.455000454545455	-158
792	JAC-01	AMA_EC	0	14.952	502.7	1.754993	0.758	158	0	-158
793	JAC-01	AMA_EC	0	8.95100000000002	502.7	1.754993	0.758	112	0.910000909090909	-158
794	JAC-01	AMA_EC	1	12.0360000000001	502.7	1.754993	0.758	215	1.1916680952381	-158
795	JAC-01	AMA_EC	0	14.952	502.7	1.754993	0.758	113	1.83669908256881	-158
796	JAC-01	AMA_EC	1	14.0340000000001	502.7	1.754993	0.758	243	0.83598410041841	-158
797	JAC-01	AMA_EC	0	14.952	502.7	1.754993	0.758	315	0.807259032258065	-158
798	JAC-01	AMA_EC	0	14.952	502.7	1.754993	0.758	351	0.286819770773639	-158
799	JAC-01	AMA_EC	0	14.952	502.7	1.754993	0.758	330	0	-158
800	JAC-01	AMA_EC	0	14.952	502.7	1.754993	0.758	245	0	-158
801	JAC-01	AMA_EC	0	14.952	502.7	1.754993	0.758	178	0	-158
802	JAC-01	AMA_EC	0	14.952	502.7	1.754993	0.758	266	0.570913307984791	-158
803	JAC-01	AMA_EC	0	14.952	502.7	1.754993	0.758	194	0.259326683937824	-158
804	JAC-01	AMA_EC	1	10.0340000000001	502.7	1.754993	0.758	140	2.20030074626866	-158
805	JAC-01	AMA_EC	0	14.952	502.7	1.754993	0.758	354	0	-158
806	JAC-01	AMA_EC	0	14.952	502.7	1.754993	0.758	142	0.354964893617021	-158
807	JAC-01	AMA_EC	0	14.952	502.7	1.754993	0.758	340	-0.146774340175953	-158
808	JAC-01	AMA_EC	0	14.952	502.7	1.754993	0.758	161	-1.79820538922156	-158
809	JAC-01	AMA_EC	0	14.952	502.7	1.754993	0.758	356	0.282768644067797	-158
810	JAC-01	AMA_EC	0	14.952	502.7	1.754993	0.758	192	1.89378594594595	-158
811	JAC-01	AMA_EC	1	10.0340000000001	502.7	1.754993	0.758	280	0.176129211469534	-158
812	JAC-01	AMA_EC	0	14.952	502.7	1.754993	0.758	178	0.858001142857143	-158
813	JAC-01	AMA_EC	0	14.952	502.7	1.754993	0.758	207	0.24296140776699	-158
814	JAC-01	AMA_EC	1	6.00099999999998	338.65	1.961017	0.758	394	1.98630136986301	-158
815	JAC-01	AMA_EC	0	14.952	502.7	1.754993	0.758	180	2.02514682080925	-158
816	JAC-01	AMA_EC	0	14.952	502.7	1.754993	0.758	252	0.807258870967742	-158
817	JAC-01	AMA_EC	0	14.952	338.65	1.961017	0.758	157	0.645807096774194	-158
818	JAC-01	AMA_EC	1	10.0340000000001	502.7	1.754993	0.758	384	0.128303002610966	-158
819	JAC-01	AMA_EC	0	14.952	502.7	1.754993	0.758	193	-0.257989948453608	-158
820	JAC-01	AMA_EC	0	14.952	502.7	1.754993	0.758	364	0.276519613259669	-158
821	JAC-01	AMA_EC	0	14.952	502.7	1.754993	0.758	143	0	-158
822	JAC-01	AMA_EC	0	14.952	502.7	1.754993	0.758	479	0.74226779661017	-158
823	JAC-01	AMA_EC	0	14.952	502.7	1.754993	0.758	191	0.263421315789474	-158
824	JAC-01	AMA_EC	0	14.952	502.7	1.754993	0.758	326	-0.153058256880734	-158
825	JAC-01	AMA_EC	1	12.0360000000001	502.7	1.754993	0.758	391	0.257326735218509	-158
826	JAC-01	AMA_EC	0	14.952	338.65	1.961017	0.758	165	0	-158
827	JAC-01	AMA_EC	0	14.952	502.7	1.754993	0.758	200	-0.739656157635468	-158
828	JAC-01	AMA_EC	0	14.952	502.7	1.754993	0.758	193	1.88360430107527	-158
829	JAC-01	AMA_EC	0	14.952	502.7	1.754993	0.758	134	0.758334090909091	-158
830	JAC-01	AMA_EC	0	14.952	502.7	1.754993	0.758	260	0.584242023346303	-158
831	JAC-01	AMA_EC	1	14.0340000000001	502.7	1.754993	0.758	139	0	-158
832	JAC-01	AMA_EC	0	14.952	502.7	1.754993	0.758	494	1.13985631469979	-158
833	JAC-01	AMA_EC	0	14.952	502.7	1.754993	0.758	108	-0.459174770642202	-158
834	JAC-01	AMA_EC	1	12.0360000000001	502.7	1.754993	0.758	214	3.5035035	-158
835	JAC-01	AMA_EC	1	12.0360000000001	502.7	1.754993	0.758	123	0	-158
836	JAC-01	AMA_EC	0	14.952	338.65	1.961017	0.758	238	1.74087130434783	-158
837	JAC-01	AMA_EC	0	14.952	502.7	1.754993	0.758	184	1.11222333333333	-158
838	JAC-01	AMA_EC	0	14.952	502.7	1.754993	0.758	182	0.556111666666667	-158
839	JAC-01	AMA_EC	1	14.0340000000001	502.7	1.754993	0.758	342	-0.290407267441861	-158
840	JAC-01	AMA_EC	0	14.952	368.4	1.459172	0.758	198	0.770001025641026	-158
841	JAC-01	AMA_EC	0	14.952	368.4	1.459172	0.758	405	1.65982321428571	-158
842	JAC-01	AMA_EC	0	14.952	368.4	1.459172	0.758	169	0.599401796407186	-158
843	JAC-01	AMA_EC	0	14.952	368.4	1.459172	0.758	110	-0.450901351351351	-158
844	JAC-01	AMA_EC	0	14.952	502.7	1.754993	0.758	225	0	-158
845	JAC-01	AMA_EC	0	14.952	502.7	1.754993	0.758	159	-0.3128128125	-158
846	JAC-01	AMA_EC	1	6.00099999999998	502.7	1.754993	0.758	130	0	-158
847	JAC-01	AMA_EC	0	14.952	502.7	1.754993	0.758	190	0	-158
848	JAC-01	AMA_EC	0	8.95100000000002	502.7	1.754993	0.758	116	1.32876283185841	-158
849	JAC-01	AMA_EC	0	14.952	368.4	1.459172	0.758	121	-0.41024631147541	-158
850	JAC-01	AMA_EC	0	14.952	368.4	1.459172	0.758	107	0.472170283018868	-158
851	JAC-01	AMA_EC	0	14.952	368.4	1.459172	0.758	129	0.788189763779528	-158
852	JAC-01	AMA_EC	0	14.952	368.4	1.459172	0.758	290	0.173183564013841	-158
853	JAC-01	AMA_EC	0	14.952	502.7	1.754993	0.758	242	0	-158
854	JAC-01	AMA_EC	0	14.952	338.65	1.961017	0.758	115	-0.431465948275862	-158
855	JAC-01	AMA_EC	0	14.952	368.4	1.459172	0.758	142	-1.03551862068966	-158
856	JAC-01	AMA_EC	0	14.952	520.95	1.56887	0.93	188	0.811622702702703	-158
857	JAC-01	AMA_EC	0	14.952	502.7	1.754993	0.758	116	0.435217826086957	-158
858	JAC-01	AMA_EC	0	14.952	502.7	1.754993	0.758	132	1.5640640625	-158
859	JAC-01	AMA_EC	0	14.952	502.7	1.754993	0.758	228	1.82000181818182	-158
860	JAC-01	AMA_EC	1	8.03600000000006	502.7	1.754993	0.758	109	-0.454318272727273	-158
861	JAC-01	AMA_EC	0	14.952	502.7	1.754993	0.758	151	0.333667	-158
862	JAC-01	AMA_EC	1	10.0340000000001	520.95	1.56887	0.93	320	3.9843277027027	-158
863	JAC-01	AMA_EC	0	14.952	502.7	1.754993	0.758	121	0	-158
864	JAC-01	AMA_EC	0	14.952	520.95	1.56887	0.93	123	0.827273553719008	-158
865	JAC-01	AMA_EC	0	14.952	502.7	1.754993	0.758	141	0.357500357142857	-158
866	JAC-01	AMA_EC	1	14.952	520.95	1.56887	0.93	181	0	-158
867	JAC-01	AMA_EC	0	14.952	502.7	1.754993	0.758	121	0	-158
868	JAC-01	AMA_EC	0	14.952	520.95	1.56887	0.93	241	1.27787361702128	-158
869	JAC-01	AMA_EC	0	14.952	520.95	1.56887	0.93	188	1.36748797814208	-158
870	JAC-01	AMA_EC	0	14.952	520.95	1.56887	0.93	279	0	-158
871	JAC-01	AMA_EC	0	14.952	520.95	1.56887	0.93	283	0.356228113879004	-158
872	JAC-01	AMA_EC	0	14.952	520.95	1.56887	0.93	212	0.718422009569378	-158
873	JAC-01	AMA_EC	0	14.952	520.95	1.56887	0.93	155	0.325000324675325	-158
874	JAC-01	AMA_EC	0	10.952	520.95	1.56887	0.93	125	2.08541916666667	-158
875	JAC-01	AMA_EC	0	14.952	502.7	1.754993	0.758	284	-0.175614210526316	-158
876	JAC-01	AMA_EC	1	8.03600000000006	502.7	1.754993	0.758	195	1.31513210526316	-158
877	JAC-01	AMA_EC	0	14.952	520.95	1.56887	0.93	360	-0.276519613259669	-158
878	JAC-01	AMA_EC	0	14.952	502.7	1.754993	0.758	236	0	-158
879	JAC-01	AMA_EC	0	14.952	502.7	1.754993	0.758	139	0	-158
880	JAC-01	AMA_EC	0	14.952	502.7	1.754993	0.758	325	0	-158
881	JAC-01	AMA_EC	1	14.0340000000001	502.7	1.754993	0.758	167	0	-158
882	JAC-01	AMA_EC	0	14.952	502.7	1.754993	0.758	228	0.442920796460177	-158
883	JAC-01	AMA_EC	0	14.952	502.7	1.754993	0.758	156	0	-158
884	JAC-01	AMA_EC	0	14.952	502.7	1.754993	0.758	192	1.33823689839572	-158
885	JAC-01	AMA_EC	0	14.952	502.7	1.754993	0.758	121	1.71111282051282	-158
886	JAC-01	AMA_EC	0	14.952	502.7	1.754993	0.758	149	1.38069103448276	-158
887	JAC-01	AMA_EC	0	14.952	502.7	1.754993	0.758	399	0.125753894472362	-158
888	JAC-01	AMA_EC	0	14.952	502.7	1.754993	0.758	197	0	-158
889	JAC-01	AMA_EC	0	14.952	502.7	1.754993	0.758	334	-0.592308284023669	-158
890	JAC-01	AMA_EC	0	14.952	502.7	1.754993	0.758	180	0.848306214689266	-158
891	JAC-01	AMA_EC	0	14.952	502.7	1.754993	0.758	172	0.888462721893491	-158
892	JAC-01	AMA_EC	1	14.0340000000001	502.7	1.754993	0.758	151	-0.65294183006536	-158
893	JAC-01	AMA_EC	0	14.952	502.7	1.754993	0.758	140	0.725363043478261	-158
894	JAC-01	AMA_EC	0	14.952	502.7	1.754993	0.758	145	0.700000699300699	-158
895	JAC-01	AMA_EC	0	14.952	502.7	1.754993	0.758	203	-0.245343382352941	-158
896	JAC-01	AMA_EC	0	14.952	502.7	1.754993	0.758	735	0.411934567901235	-158
897	JAC-01	AMA_EC	0	14.952	338.65	1.961017	0.758	225	0	-158
898	JAC-01	AMA_EC	1	10.0340000000001	502.7	1.754993	0.758	412	0.119562165450122	-158
899	JAC-01	AMA_EC	0	14.952	502.7	1.754993	0.758	342	0.294412058823529	-158
900	JAC-01	AMA_EC	0	14.952	502.7	1.754993	0.758	271	1.13320867924528	-158
901	JAC-01	AMA_EC	0	14.952	502.7	1.754993	0.758	167	0.606667272727273	-158
902	JAC-01	AMA_EC	0	14.952	502.7	1.754993	0.758	254	0.397222619047619	-158
903	JAC-01	AMA_EC	0	14.952	502.7	1.754993	0.758	170	0.595833928571429	-158
904	JAC-01	AMA_EC	0	14.952	502.7	1.754993	0.758	159	-0.3128128125	-158
905	JAC-01	AMA_EC	0	14.952	502.7	1.754993	0.758	326	0.154000153846154	-158
906	JAC-01	AMA_EC	0	14.952	502.7	1.754993	0.758	391	0.780000779220779	-158
907	JAC-01	AMA_EC	0	14.952	502.7	1.754993	0.758	368	-0.538172580645161	-158
908	JAC-01	AMA_EC	0	14.952	502.7	1.754993	0.758	403	0.124502611940299	-158
909	JAC-01	AMA_EC	0	14.952	502.7	1.754993	0.758	277	0.920037867647059	-158
910	JAC-01	AMA_EC	0	14.952	502.7	1.754993	0.758	118	0	-158
911	JAC-01	AMA_EC	0	14.952	502.7	1.754993	0.758	223	1.1479371559633	-158
912	JAC-01	AMA_EC	0	14.952	338.65	1.961017	0.758	311	-0.319808626198083	-158
913	JAC-01	AMA_EC	0	14.952	502.7	1.754993	0.758	223	0	-158
914	JAC-01	AMA_EC	0	14.952	502.7	1.754993	0.758	264	0.190304372623574	-158
915	JAC-01	AMA_EC	0	14.952	502.7	1.754993	0.758	315	0	-158
916	JAC-01	AMA_EC	0	14.952	502.7	1.754993	0.758	212	0	-158
917	JAC-01	AMA_EC	0	14.952	502.7	1.754993	0.758	204	0.49554504950495	-158
918	JAC-01	AMA_EC	0	14.952	502.7	1.754993	0.758	342	-0.290988662790698	-158
919	JAC-01	AMA_EC	0	14.952	502.7	1.754993	0.758	252	1.64098524590164	-158
920	JAC-01	AMA_EC	0	14.952	502.7	1.754993	0.758	165	0	-158
921	JAC-01	AMA_EC	0	14.952	502.7	1.754993	0.758	447	0.22494404494382	-158
922	JAC-01	AMA_EC	0	14.952	502.7	1.754993	0.758	193	0.790264210526316	-158
923	JAC-01	AMA_EC	0	14.952	502.7	1.754993	0.758	145	0.347569791666667	-158
924	JAC-01	AMA_EC	1	14.0340000000001	502.7	1.754993	0.758	253	1.21336153846154	-158
925	JAC-01	AMA_EC	0	14.952	502.7	1.754993	0.758	147	0.690345517241379	-158
926	JAC-01	AMA_EC	0	14.952	502.7	1.754993	0.758	154	1.334668	-158
927	JAC-01	AMA_EC	0	14.952	502.7	1.754993	0.758	132	-1.1122237037037	-158
928	JAC-01	AMA_EC	1	14.0340000000001	502.7	1.754993	0.758	278	-0.356786071428571	-158
929	JAC-01	AMA_EC	0	14.952	502.7	1.754993	0.758	208	0.73244	-158
930	JAC-01	AMA_EC	0	14.952	502.7	1.754993	0.758	350	0.432709510086455	-158
931	JAC-01	AMA_EC	0	14.952	502.7	1.754993	0.758	439	0	-158
932	JAC-01	AMA_EC	0	14.952	502.7	1.754993	0.758	143	1.07250142857143	-158
933	JAC-01	AMA_EC	0	14.952	502.7	1.754993	0.758	121	0.41708375	-158
934	JAC-01	AMA_EC	0	14.952	502.7	1.754993	0.758	150	0	-158
935	JAC-01	AMA_EC	0	14.952	502.7	1.754993	0.758	264	0.190304372623574	-158
936	JAC-01	AMA_EC	0	14.952	502.7	1.754993	0.758	174	1.17764823529412	-158
937	JAC-01	AMA_EC	0	14.952	502.7	1.754993	0.758	244	-0.204285918367347	-158
938	JAC-01	AMA_EC	0	14.952	338.65	1.961017	0.758	340	0	-158
939	JAC-01	AMA_EC	1	14.0340000000001	502.7	1.754993	0.758	482	0	-158
940	JAC-01	AMA_EC	0	14.952	628.5	1.975727	0.724	208	-0.239473923444976	-445
941	JAC-01	AMA_EC	0	14.952	628.5	1.975727	0.724	226	0	-445
942	JAC-01	AMA_EC	0	14.952	628.5	1.975727	0.724	211	-0.701636448598131	-445
943	JAC-01	AMA_EC	0	8.95100000000002	437.6	1.741121	0.751	109	0.935514953271028	-143
944	JAC-01	AMA_EC	0	14.952	265	1.78113	0.49	173	1.18461656804734	-136
945	JAC-01	AMA_EC	0	14.952	265	1.78113	0.49	167	1.86521925465839	-136
946	JAC-01	AMA_EC	0	14.952	265	1.78113	0.49	192	1.33823689839572	-136
947	JAC-01	AMA_EC	0	14.952	265	1.78113	0.49	140	1.09598686131387	-136
948	JAC-01	AMA_EC	0	14.952	265	1.78113	0.49	145	1.78750214285714	-136
949	JAC-01	AMA_EC	0	14.952	265	1.78113	0.49	112	0	-136
950	JAC-01	AMA_EC	1	12.0360000000001	265	1.78113	0.49	239	1.06944572649573	-136
951	JAC-01	AMA_EC	1	10.0340000000001	265	1.78113	0.49	401	0.746431139240506	-136
952	JAC-01	AMA_EC	0	14.952	265	1.78113	0.49	175	0.872966279069767	-136
953	JAC-01	AMA_EC	0	14.952	265	1.78113	0.49	214	1.44375144230769	-136
954	JAC-01	AMA_EC	0	14.952	265	1.78113	0.49	288	0.526842807017544	-136
955	JAC-01	AMA_EC	0	14.952	265	1.78113	0.49	237	0.859228326180258	-136
956	JAC-01	AMA_EC	1	6.00099999999998	265	1.78113	0.49	116	0.892857142857143	-136
957	JAC-01	AMA_EC	1	8.03600000000006	265	1.78113	0.49	114	0.892410892857143	-136
958	JAC-01	AMA_EC	0	14.952	265	1.78113	0.49	212	0.718422009569378	-136
959	JAC-01	AMA_EC	0	8.95100000000002	265	1.78113	0.49	120	1.28333504273504	-136
960	JAC-01	AMA_EC	0	14.952	265	1.78113	0.49	155	-1.25912075471698	-136
961	JAC-01	AMA_EC	1	8.03600000000006	265	1.78113	0.49	240	0	-136
962	JAC-01	AMA_EC	0	14.952	265	1.78113	0.49	199	-0.25025025	-136
963	JAC-01	AMA_EC	0	14.952	265	1.78113	0.49	150	-0.331457284768212	-136
964	JAC-01	AMA_EC	0	14.952	265	1.78113	0.49	149	0	-136
965	JAC-01	AMA_EC	1	14.0340000000001	265	1.78113	0.49	281	-0.527641197183099	-136
966	JAC-01	AMA_EC	0	14.952	265	1.78113	0.49	164	0.307055521472393	-136
967	JAC-01	AMA_EC	0	14.952	265	1.78113	0.49	170	0	-136
968	JAC-01	AMA_EC	0	14.952	265	1.78113	0.49	161	1.93742129032258	-136
969	JAC-01	AMA_EC	0	14.952	265	1.78113	0.49	118	0	-136
970	JAC-01	AMA_EC	0	14.952	265	1.78113	0.49	137	0.368015073529412	-136
971	JAC-01	AMA_EC	0	14.952	265	1.78113	0.49	143	1.44028920863309	-136
972	JAC-01	AMA_EC	1	14.952	265	1.78113	0.49	285	0	-136
973	JAC-01	AMA_EC	0	14.952	265	1.78113	0.49	275	0.552022794117647	-136
974	JAC-01	AMA_EC	0	14.952	265	1.78113	0.49	167	0.301506325301205	-136
975	JAC-01	AMA_EC	0	14.952	265	1.78113	0.49	180	1.43000171428571	-136
976	JAC-01	AMA_EC	0	14.952	265	1.78113	0.49	276	0.365328832116788	-136
977	JAC-01	AMA_EC	0	14.952	265	1.78113	0.49	159	0.63758025477707	-136
978	JAC-01	AMA_EC	0	14.952	265	1.78113	0.49	145	0.347569791666667	-136
979	JAC-01	AMA_EC	1	12.0360000000001	265	1.78113	0.49	221	0	-136
980	JAC-01	AMA_EC	0	14.952	265	1.78113	0.49	336	1.22073292682927	-136
981	JAC-01	AMA_EC	0	14.952	265	1.78113	0.49	200	0	-136
982	JAC-01	AMA_EC	1	14.0340000000001	265	1.78113	0.49	173	-1.12881468926554	-136
983	JAC-01	AMA_EC	0	14.952	265	1.78113	0.49	255	0.197047440944882	-136
984	JAC-01	AMA_EC	0	14.952	265	1.78113	0.49	243	0.625625833333333	-136
985	JAC-01	AMA_EC	0	14.952	265	1.78113	0.49	221	0.227500227272727	-136
986	JAC-01	AMA_EC	0	14.952	265	1.78113	0.49	160	0.956370700636943	-136
987	JAC-01	AMA_EC	0	14.952	265	1.78113	0.49	232	0.655677729257642	-136
988	JAC-01	AMA_EC	0	14.952	265	1.78113	0.49	168	1.85370555555556	-136
989	JAC-01	AMA_EC	0	14.952	265	1.78113	0.49	176	0	-136
990	JAC-01	AMA_EC	0	14.952	265	1.78113	0.49	235	0.213889102564103	-136
991	JAC-01	AMA_EC	0	14.952	265	1.78113	0.49	176	0.867920231213873	-136
992	JAC-01	AMA_EC	1	12.0360000000001	265	1.78113	0.49	160	0	-136
993	JAC-01	AMA_EC	1	10.0340000000001	265	1.78113	0.49	147	0.677793793103448	-136
994	JAC-01	AMA_EC	0	14.952	265	1.78113	0.49	117	0.870435652173913	-136
995	JAC-01	AMA_EC	1	12.0360000000001	265	1.78113	0.49	225	0.905883257918552	-136
996	JAC-01	AMA_EC	0	14.952	265	1.78113	0.49	219	0.931163720930233	-136
997	JAC-01	AMA_EC	0	14.952	265	1.78113	0.49	212	0.476667142857143	-136
998	JAC-01	AMA_EC	0	14.952	265	1.78113	0.49	204	1.001001	-136
999	JAC-01	AMA_EC	0	14.952	265	1.78113	0.49	142	0.715000714285714	-136
1000	JAC-01	AMA_EC	0	14.952	265	1.78113	0.49	120	0	-136
1001	JAC-01	AMA_EC	0	14.952	265	1.78113	0.49	160	1.61451806451613	-136
1002	JAC-01	AMA_EC	0	14.952	265	1.78113	0.49	131	1.1730484375	-136
1003	JAC-01	AMA_EC	1	10.0340000000001	265	1.78113	0.49	115	1.31625089285714	-136
1004	JAC-01	AMA_EC	0	14.952	265	1.78113	0.49	167	2.51824150943396	-136
1005	JAC-01	AMA_EC	0	14.952	265	1.78113	0.49	119	0.424152966101695	-136
1006	JAC-01	AMA_EC	0	14.952	265	1.78113	0.49	124	-1.5640640625	-136
1007	JAC-01	AMA_EC	0	14.952	265	1.78113	0.49	149	-1.30849803921569	-136
1008	JAC-01	AMA_EC	1	14.0340000000001	265	1.78113	0.49	243	0.83598410041841	-136
1009	JAC-01	AMA_EC	0	14.952	265	1.78113	0.49	128	0	-136
1010	JAC-01	AMA_EC	0	14.952	265	1.78113	0.49	177	0.572000571428571	-136
1011	JAC-01	AMA_EC	0	14.952	265	1.78113	0.49	158	0.318790127388535	-136
1012	JAC-01	AMA_EC	0	14.952	265	1.78113	0.49	133	0.379167045454545	-136
1013	JAC-01	AMA_EC	0	14.952	265	1.78113	0.49	146	0.695139583333333	-136
1014	JAC-01	AMA_EC	0	14.952	265	1.78113	0.49	134	0.376316165413534	-136
1015	JAC-01	AMA_EC	1	14.0340000000001	265	1.78113	0.49	204	0	-136
1016	JAC-01	AMA_EC	0	14.952	265	1.78113	0.49	184	1.39804636871508	-136
1017	JAC-01	AMA_EC	0	14.952	265	1.78113	0.49	285	0	-136
1018	JAC-01	AMA_EC	0	14.952	265	1.78113	0.49	229	0.440969603524229	-136
1019	JAC-01	AMA_EC	0	14.952	265	1.78113	0.49	153	-0.325000324675325	-136
1020	JAC-01	AMA_EC	0	14.952	265	1.78113	0.49	155	1.32582913907285	-136
1021	JAC-01	AMA_EC	0	14.952	265	1.78113	0.49	134	0.758334090909091	-136
1022	JAC-01	AMA_EC	0	14.952	265	1.78113	0.49	255	0.595834126984127	-136
1023	JAC-01	AMA_EC	0	14.952	265	1.78113	0.49	154	2.74246849315068	-136
1024	JAC-01	AMA_EC	1	8.03600000000006	265	1.78113	0.49	113	-0.438377280701754	-136
1025	JAC-01	AMA_EC	1	10.0340000000001	265	1.78113	0.49	169	1.19127393939394	-136
1026	JAC-01	AMA_EC	1	8.03600000000006	311.2	3.629641	0.55	121	1.2724593220339	-136
1027	JAC-01	AMA_EC	0	14.952	265	1.78113	0.49	127	0.8008008	-136
1028	JAC-01	AMA_EC	0	14.952	265	1.78113	0.49	197	3.24648972972973	-136
1029	JAC-01	AMA_EC	0	14.952	265	1.78113	0.49	133	1.15500153846154	-136
1030	JAC-01	AMA_EC	0	14.952	265	1.78113	0.49	158	-0.314780188679245	-136
1031	JAC-01	AMA_EC	0	14.952	265	1.78113	0.49	186	0	-136
1032	JAC-01	AMA_EC	0	14.952	265	1.78113	0.49	152	0.331457284768212	-136
1033	JAC-01	AMA_EC	1	10.0340000000001	265	1.78113	0.49	205	2.52000256410256	-136
1034	JAC-01	AMA_EC	0	14.952	265	1.78113	0.49	242	-0.612857959183673	-136
1035	JAC-01	AMA_EC	1	10.0340000000001	265	1.78113	0.49	153	0.982800666666667	-136
1036	JAC-01	AMA_EC	0	14.952	265	1.78113	0.49	139	-0.357500357142857	-136
1037	JAC-01	AMA_EC	0	14.952	265	1.78113	0.49	154	-0.322903548387097	-136
1038	JAC-01	AMA_EC	1	6.00099999999998	265	1.78113	0.49	135	1.16279069767442	-136
1039	JAC-01	AMA_EC	0	14.952	265	1.78113	0.49	178	1.15057586206897	-136
1040	JAC-01	AMA_EC	0	14.952	265	1.78113	0.49	137	1.12052388059702	-136
1041	JAC-01	AMA_EC	0	14.952	265	1.78113	0.49	134	1.14618473282443	-136
1042	JAC-01	AMA_EC	0	14.952	265	1.78113	0.49	127	0	-136
1043	JAC-01	AMA_EC	1	10.0340000000001	265	1.78113	0.49	212	0	-136
1044	JAC-01	AMA_EC	0	14.952	265	1.78113	0.49	128	-1.14618473282443	-136
1045	JAC-01	AMA_EC	0	14.952	265	1.78113	0.49	145	1.05739577464789	-136
1046	JAC-01	AMA_EC	0	14.952	265	1.78113	0.49	147	0	-136
1047	JAC-01	AMA_EC	0	14.952	265	1.78113	0.49	164	-0.60301265060241	-136
1048	JAC-01	AMA_EC	0	14.952	265	1.78113	0.49	187	0	-136
1049	JAC-01	AMA_EC	0	14.952	265	1.78113	0.49	154	0.327124509803922	-136
1050	JAC-01	AMA_EC	0	14.952	265	1.78113	0.49	252	0	-136
1051	JAC-01	AMA_EC	0	14.952	265	1.78113	0.49	191	0	-136
1052	JAC-01	AMA_EC	0	14.952	265	1.78113	0.49	178	0.282768644067797	-136
1053	JAC-01	AMA_EC	0	14.952	265	1.78113	0.49	124	-0.4004004	-136
1054	JAC-01	AMA_EC	0	14.952	265	1.78113	0.49	181	0.55921843575419	-136
1055	JAC-01	AMA_EC	0	14.952	265	1.78113	0.49	126	0.4004004	-136
1056	JAC-01	AMA_EC	1	10.0340000000001	265	1.78113	0.49	145	1.39404397163121	-136
1057	JAC-01	AMA_EC	0	14.952	265	1.78113	0.49	218	0.698373023255814	-136
1058	JAC-01	AMA_EC	0	14.952	378.8	2.116399	0.556	155	1.32582913907285	-136
1059	JAC-01	AMA_EC	0	14.952	378.8	2.116399	0.556	179	0.565537288135593	-136
1060	JAC-01	AMA_EC	1	12.0360000000001	378.8	2.116399	0.556	197	1.84394947368421	-136
1061	JAC-01	AMA_EC	0	14.952	378.8	2.116399	0.556	159	-0.3128128125	-136
1062	JAC-01	AMA_EC	0	14.952	378.8	2.116399	0.556	154	0.658553289473684	-136
1063	JAC-01	AMA_EC	0	14.952	378.8	2.116399	0.556	209	1.4793118226601	-136
1064	JAC-01	AMA_EC	0	14.952	378.8	2.116399	0.556	140	0.360072302158273	-136
1065	JAC-01	AMA_EC	0	14.952	378.8	2.116399	0.556	128	0	-136
1066	JAC-01	AMA_EC	0	14.952	378.8	2.116399	0.556	190	1.07634516129032	-136
1067	JAC-01	AMA_EC	1	10.0340000000001	378.8	2.116399	0.556	101	0	-136
1068	JAC-01	AMA_EC	0	14.952	378.8	2.116399	0.556	162	1.26708987341772	-136
1069	JAC-01	AMA_EC	1	14.952	378.8	2.116399	0.556	145	2.92263065693431	-136
1070	JAC-01	AMA_EC	1	12.0360000000001	378.8	2.116399	0.556	203	0.247772524752475	-136
1071	JAC-01	AMA_EC	0	8.95100000000002	265	1.78113	0.49	114	-2.10294369747899	-136
1072	JAC-01	AMA_EC	0	8.95100000000002	378.8	2.116399	0.556	185	5.06458869047619	-136
1073	JAC-01	AMA_EC	0	14.952	378.8	2.116399	0.556	297	0.339322372881356	-136
1074	JAC-01	AMA_EC	0	14.952	378.8	2.116399	0.556	185	0	-136
1075	JAC-01	AMA_EC	0	14.952	378.8	2.116399	0.556	195	0.257989948453608	-136
1076	JAC-01	AMA_EC	0	14.952	378.8	2.116399	0.556	198	0	-136
1077	JAC-01	AMA_EC	0	14.952	378.8	2.116399	0.556	141	1.08804492753623	-136
1078	JAC-01	AMA_EC	0	10.952	378.8	2.116399	0.556	138	0.736030147058824	-136
1079	JAC-01	AMA_EC	0	10.952	378.8	2.116399	0.556	113	1.36500181818182	-136
1080	JAC-01	AMA_EC	0	8.95100000000002	265	1.78113	0.49	131	1.57637952755906	-136
1081	JAC-01	AMA_EC	0	8.95100000000002	265	1.78113	0.49	141	3.41250378787879	-136
1082	JAC-01	AMA_EC	1	4.03300000000013	265	1.78113	0.49	114	5.78118235294118	-136
1083	JAC-01	AMA_EC	0	8.95100000000002	265	1.78113	0.49	123	0	-136
1084	JAC-01	AMA_EC	0	10.952	265	1.78113	0.49	128	0	-136
1085	JAC-01	AMA_EC	1	8.03600000000006	265	1.78113	0.49	118	0.862931896551724	-136
1086	JAC-01	AMA_EC	0	10.952	378.8	2.116399	0.556	125	0.813821951219512	-136
1087	JAC-01	AMA_EC	0	8.95100000000002	265	1.78113	0.49	134	0	-136
1088	JAC-01	AMA_EC	0	10.952	265	1.78113	0.49	112	0	-136
1089	JAC-01	AMA_EC	0	8.95100000000002	265	1.78113	0.49	113	-0.870435652173913	-136
1090	JAC-01	AMA_EC	0	8.95100000000002	265	1.78113	0.49	114	-0.862931896551724	-136
1091	JAC-01	AMA_EC	0	10.952	265	1.78113	0.49	162	4.36678322147651	-136
1092	JAC-01	AMA_EC	0	8.95100000000002	265	1.78113	0.49	132	1.16395503875969	-136
1093	JAC-01	AMA_EC	0	10.952	265	1.78113	0.49	128	1.2012016	-136
1094	JAC-01	AMA_EC	0	8.95100000000002	265	1.78113	0.49	107	1.44375192307692	-136
1095	JAC-01	AMA_EC	0	8.95100000000002	265	1.78113	0.49	109	1.41651132075472	-136
1096	JAC-01	AMA_EC	1	8.03600000000006	265	1.78113	0.49	109	0.463426388888889	-136
1097	JAC-01	AMA_EC	0	14.952	265	1.78113	0.49	160	0.314780188679245	-136
1098	JAC-01	AMA_EC	0	8.95100000000002	265	1.78113	0.49	109	0.935514953271028	-136
1099	JAC-01	AMA_EC	0	14.952	265	1.78113	0.49	112	0.450901351351351	-136
1100	JAC-01	AMA_EC	1	14.0340000000001	378.8	2.116399	0.556	155	0	-136
1101	JAC-01	AMA_EC	0	8.95100000000002	265	1.78113	0.49	118	2.68125267857143	-136
1102	JAC-01	AMA_EC	0	10.952	265	1.78113	0.49	121	2.15733017241379	-136
1103	JAC-01	AMA_EC	0	10.952	265	1.78113	0.49	114	1.3527045045045	-136
1104	JAC-01	AMA_EC	0	8.95100000000002	265	1.78113	0.49	125	1.65454710743802	-136
1105	JAC-01	AMA_EC	0	8.95100000000002	265	1.78113	0.49	103	0	-136
1106	JAC-01	AMA_EC	0	8.95100000000002	265	1.78113	0.49	137	1.50526466165414	-136
1107	JAC-01	AMA_EC	0	14.952	378.8	2.116399	0.556	224	0.910000909090909	-136
1108	JAC-01	AMA_EC	0	10.952	265	1.78113	0.49	128	0.394094881889764	-136
1109	JAC-01	AMA_EC	0	8.95100000000002	265	1.78113	0.49	115	0.885841592920354	-136
1110	JAC-01	AMA_EC	0	14.952	378.8	2.116399	0.556	222	0.455000454545455	-136
1111	JAC-01	AMA_EC	0	14.952	378.8	2.116399	0.556	237	1.52326260869565	-136
1112	JAC-01	AMA_EC	0	14.952	378.8	2.116399	0.556	163	0.93843875	-136
1113	JAC-01	AMA_EC	0	8.95100000000002	265	1.78113	0.49	140	3.4385534351145	-136
1114	JAC-01	AMA_EC	0	10.952	265	1.78113	0.49	134	1.54000153846154	-136
1115	JAC-01	AMA_EC	0	14.952	265	1.78113	0.49	155	2.01543825503356	-136
1116	JAC-01	AMA_EC	0	14.952	265	1.78113	0.49	220	1.16395488372093	-136
1117	JAC-01	AMA_EC	0	14.952	265	1.78113	0.49	190	1.07634516129032	-136
1118	JAC-01	AMA_EC	0	14.952	265	1.78113	0.49	238	4.09500409090909	-136
1119	JAC-01	AMA_EC	0	14.952	265	1.78113	0.49	157	0	-136
1120	JAC-01	AMA_EC	0	14.952	265	1.78113	0.49	170	1.20602530120482	-136
1121	JAC-01	AMA_EC	0	14.952	265	1.78113	0.49	143	1.07250142857143	-136
1122	JAC-01	AMA_EC	0	14.952	265	1.78113	0.49	184	0.273497540983607	-136
1123	JAC-01	AMA_EC	0	14.952	265	1.78113	0.49	110	0.926852777777778	-136
1124	JAC-01	AMA_EC	0	14.952	265	1.78113	0.49	130	0	-136
1125	JAC-01	AMA_EC	0	14.952	265	1.78113	0.49	154	0.658553289473684	-136
1126	JAC-01	AMA_EC	0	14.952	265	1.78113	0.49	234	0.870435652173913	-136
1127	JAC-01	AMA_EC	0	14.952	265	1.78113	0.49	134	-0.370741111111111	-136
1128	JAC-01	AMA_EC	0	14.952	265	1.78113	0.49	187	0.541081621621622	-136
1129	JAC-01	AMA_EC	1	14.952	265	1.78113	0.49	121	2.61130695652174	-136
1130	JAC-01	AMA_EC	0	14.952	265	1.78113	0.49	166	0.303333636363636	-136
1131	JAC-01	AMA_EC	1	14.952	265	1.78113	0.49	202	0.249005223880597	-136
1132	JAC-01	AMA_EC	0	14.952	265	1.78113	0.49	126	0.4004004	-136
1133	JAC-01	AMA_EC	0	14.952	265	1.78113	0.49	134	0.758334090909091	-136
1134	JAC-01	AMA_EC	0	14.952	265	1.78113	0.49	250	0.403629435483871	-136
1135	JAC-01	AMA_EC	1	8.03600000000006	265	1.78113	0.49	152	0.666333466666667	-136
1136	JAC-01	AMA_EC	0	14.952	265	1.78113	0.49	147	0	-136
1137	JAC-01	AMA_EC	0	14.952	265	1.78113	0.49	128	-0.38798488372093	-136
1138	JAC-01	AMA_EC	0	14.952	265	1.78113	0.49	139	1.10404558823529	-136
1139	JAC-01	AMA_EC	0	14.952	265	1.78113	0.49	284	0.715000714285714	-136
1140	JAC-01	AMA_EC	0	14.952	265	1.78113	0.49	135	0.752632330827068	-136
1141	JAC-01	AMA_EC	0	10.952	265	1.78113	0.49	112	-0.442920796460177	-136
1142	JAC-01	AMA_EC	0	10.952	265	1.78113	0.49	136	1.91030763358779	-136
1143	JAC-01	AMA_EC	1	14.0340000000001	265	1.78113	0.49	157	0	-136
1144	JAC-01	AMA_EC	0	10.952	265	1.78113	0.49	134	0.376316165413534	-136
1145	JAC-01	AMA_EC	0	14.952	265	1.78113	0.49	271	0.372119330855019	-136
1146	JAC-01	AMA_EC	0	14.952	265	1.78113	0.49	281	0.178750178571429	-136
1147	JAC-01	AMA_EC	1	6.00099999999998	265	1.78113	0.49	208	1.39593908629442	-136
1148	JAC-01	AMA_EC	0	14.952	265	1.78113	0.49	173	1.48958511904762	-136
1149	JAC-01	AMA_EC	0	14.952	265	1.78113	0.49	151	2.43298888888889	-136
1150	JAC-01	AMA_EC	0	14.952	265	1.78113	0.49	195	-1.2512515	-136
1151	JAC-01	AMA_EC	1	8.03600000000006	265	1.78113	0.49	166	2.20015786163522	-136
1152	JAC-01	AMA_EC	0	14.952	265	1.78113	0.49	215	-0.914156164383562	-136
1153	JAC-01	AMA_EC	1	6.00099999999998	265	1.78113	0.49	111	0.227272727272727	-136
1154	JAC-01	AMA_EC	1	14.952	265	1.78113	0.49	241	1.06038262711864	-136
1155	JAC-01	AMA_EC	0	14.952	265	1.78113	0.49	194	1.05368526315789	-136
1156	JAC-01	AMA_EC	0	14.952	265	1.78113	0.49	242	0.84117731092437	-136
1157	JAC-01	AMA_EC	1	8.03600000000006	265	1.78113	0.49	105	-0.471462358490566	-136
1158	JAC-01	AMA_EC	0	14.952	265	1.78113	0.49	196	3.55546830601093	-136
1159	JAC-01	AMA_EC	0	14.952	265	1.78113	0.49	257	0.591142519685039	-136
1160	JAC-01	AMA_EC	1	6.00099999999998	265	1.78113	0.49	110	0	-136
1161	JAC-01	AMA_EC	0	14.952	265	1.78113	0.49	211	1.71740392156863	-136
1162	JAC-01	AMA_EC	1	10.0340000000001	265	1.78113	0.49	277	17.584431372549	-136
1163	JAC-01	AMA_EC	0	14.952	265	1.78113	0.49	144	0	-136
1164	JAC-01	AMA_EC	0	14.952	265	1.78113	0.49	172	2.7635	-136
1165	JAC-01	AMA_EC	0	14.952	265	1.78113	0.49	161	0.629560377358491	-136
1166	JAC-01	AMA_EC	0	14.952	304.05	1.47205560289604	0.37	190	0.802942245989305	-17
1167	JAC-01	AMA_EC	0	14.952	304.05	1.47205560289604	0.37	165	0	-17
1168	JAC-01	AMA_EC	0	14.952	304.05	1.47205560289604	0.37	234	0.870435652173913	-17
1169	JAC-01	AMA_EC	1	14.0340000000001	304.05	1.47205560289604	0.37	280	0.359352877697842	-17
1170	JAC-01	AMA_EC	0	14.952	262.85	1.496584	0.72	119	0.424152966101695	-436
1171	JAC-01	AMA_EC	0	14.952	262.85	1.496584	0.72	196	0.256666923076923	-436
1172	JAC-01	AMA_EC	0	14.952	262.85	1.496584	0.72	263	2.6026028	-436
1173	JAC-01	AMA_EC	0	14.952	262.85	1.496584	0.72	120	0.84830593220339	-436
1174	JAC-01	AMA_EC	0	14.952	262.85	1.496584	0.72	204	0.24655197044335	-436
1175	JAC-01	AMA_EC	0	14.952	262.85	1.496584	0.72	171	0.294412058823529	-436
1176	JAC-01	AMA_EC	0	14.952	262.85	1.496584	0.72	137	1.89583560606061	-436
1177	JAC-01	AMA_EC	0	14.952	262.85	1.496584	0.72	128	1.2012016	-436
1178	JAC-01	AMA_EC	0	14.952	262.85	1.496584	0.72	130	1.58889047619048	-436
1179	JAC-01	AMA_EC	0	14.952	262.85	1.496584	0.72	258	1.39581832669323	-436
1180	JAC-01	AMA_EC	0	14.952	262.85	1.496584	0.72	159	1.29161419354839	-436
1181	JAC-01	AMA_EC	1	10.0340000000001	262.85	1.496584	0.72	136	0	-436
1182	JAC-01	AMA_EC	0	14.952	262.85	1.496584	0.72	131	0.77596976744186	-436
1183	JAC-01	AMA_EC	0	14.952	262.85	1.496584	0.72	131	0.385000384615385	-436
1184	JAC-01	AMA_EC	0	14.952	262.85	1.496584	0.72	169	-0.294412058823529	-436
1185	JAC-01	AMA_EC	0	14.952	262.85	1.496584	0.72	141	3.82061450381679	-436
1186	JAC-01	AMA_EC	0	14.952	262.85	1.496584	0.72	146	0.34517275862069	-436
1187	JAC-01	AMA_EC	0	14.952	262.85	1.496584	0.72	150	1.02142993197279	-436
1188	JAC-01	AMA_EC	0	14.952	262.85	1.496584	0.72	154	1.334668	-436
1189	JAC-01	AMA_EC	0	14.952	262.85	1.496584	0.72	150	0	-436
1190	JAC-01	AMA_EC	0	14.952	262.85	1.496584	0.72	168	0	-436
1191	JAC-01	AMA_EC	0	14.952	262.85	1.496584	0.72	156	0.98137385620915	-436
1192	JAC-01	AMA_EC	0	14.952	262.85	1.496584	0.72	208	1.23276009852217	-436
1193	JAC-01	AMA_EC	1	14.0340000000001	262.85	1.496584	0.72	185	2.25762937853107	-436
1194	JAC-01	AMA_EC	0	14.952	262.85	1.496584	0.72	106	-0.467757476635514	-436
1195	JAC-01	AMA_EC	1	14.952	262.85	1.496584	0.72	127	-0.391016015625	-436
1196	JAC-01	AMA_EC	0	14.952	262.85	1.496584	0.72	193	-0.513333846153846	-436
1197	JAC-01	AMA_EC	0	14.952	262.85	1.496584	0.72	167	0	-436
1198	JAC-01	AMA_EC	0	14.952	262.85	1.496584	0.72	168	-0.588824117647059	-436
1199	JAC-01	AMA_EC	0	14.952	262.85	1.496584	0.72	271	-0.366667032967033	-436
1200	JAC-01	AMA_EC	0	14.952	262.85	1.496584	0.72	207	1.23886287128713	-436
1201	JAC-01	AMA_EC	0	14.952	262.85	1.496584	0.72	138	0	-436
1202	JAC-01	AMA_EC	0	14.952	262.85	1.496584	0.72	186	0.270540810810811	-436
1203	JAC-01	AMA_EC	0	14.952	262.85	1.496584	0.72	125	0.813821951219512	-436
1204	JAC-01	AMA_EC	0	14.952	262.85	1.496584	0.72	114	0.442920796460177	-436
1205	JAC-01	AMA_EC	0	14.952	262.85	1.496584	0.72	152	-0.327124509803922	-436
1206	JAC-01	AMA_EC	0	14.952	262.85	1.496584	0.72	286	0.175614210526316	-436
1207	JAC-01	AMA_EC	0	14.952	262.85	1.496584	0.72	110	1.88868113207547	-436
1208	JAC-01	AMA_EC	1	10.0340000000001	262.85	1.496584	0.72	115	0	-436
1209	JAC-01	AMA_EC	1	8.03600000000006	262.85	1.496584	0.72	190	7.5719696969697	-436
1210	JAC-01	AMA_EC	1	14.952	262.85	1.496584	0.72	138	1.1122237037037	-436
1211	JAC-01	AMA_EC	0	14.952	262.85	1.496584	0.72	193	0.790264210526316	-436
1212	JAC-01	AMA_EC	0	8.95100000000002	262.85	1.496584	0.72	116	1.78750178571429	-436
1213	JAC-01	AMA_EC	0	14.952	262.85	1.496584	0.72	144	0.35000034965035	-436
1214	JAC-01	AMA_EC	0	10.952	262.85	1.496584	0.72	115	0	-436
1215	JAC-01	AMA_EC	1	14.0340000000001	262.85	1.496584	0.72	180	2.32325813953488	-436
1216	JAC-01	AMA_EC	0	14.952	262.85	1.496584	0.72	114	0.442920796460177	-436
1217	JAC-01	AMA_EC	0	14.952	262.85	1.496584	0.72	129	0.391016015625	-436
1218	JAC-01	AMA_EC	0	8.95100000000002	262.85	1.496584	0.72	119	1.29439827586207	-436
1219	JAC-01	AMA_EC	0	14.952	262.85	1.496584	0.72	172	0.588824117647059	-436
1220	JAC-01	AMA_EC	0	14.952	262.85	1.496584	0.72	120	2.17608956521739	-436
1221	JAC-01	AMA_EC	0	14.952	262.85	1.496584	0.72	145	0.347569791666667	-436
1222	JAC-01	AMA_EC	0	14.952	262.85	1.496584	0.72	148	-1.63562287581699	-436
1223	JAC-01	AMA_EC	0	14.952	262.85	1.496584	0.72	161	0.950317721518987	-436
1224	JAC-01	AMA_EC	0	14.952	262.85	1.496584	0.72	222	0.455000454545455	-436
1225	JAC-01	AMA_EC	0	14.952	262.85	1.496584	0.72	135	1.52824580152672	-436
1226	JAC-01	AMA_EC	0	14.952	262.85	1.496584	0.72	211	0.238333571428571	-436
1227	JAC-01	AMA_EC	0	14.952	262.85	1.496584	0.72	183	0.834167777777778	-436
1228	JAC-01	AMA_EC	0	14.952	262.85	1.496584	0.72	204	1.001001	-436
1229	JAC-01	AMA_EC	1	6.00099999999998	262.85	1.496584	0.72	167	0.771604938271605	-436
1230	JAC-01	AMA_EC	0	14.952	262.85	1.496584	0.72	141	0.720144604316547	-436
1231	JAC-01	AMA_EC	1	12.0360000000001	262.85	1.496584	0.72	142	0	-436
1232	JAC-01	AMA_EC	0	14.952	262.85	1.496584	0.72	267	-0.556111851851852	-436
1233	JAC-01	AMA_EC	0	14.952	262.85	1.496584	0.72	128	0.394094881889764	-436
1234	JAC-01	AMA_EC	0	14.952	262.85	1.496584	0.72	178	-0.279609217877095	-436
1235	JAC-01	AMA_EC	0	14.952	493.55	3.290886	0.491	354	0.284375284090909	-180
1236	JAC-01	AMA_EC	1	12.0360000000001	248	1.755482	0.663	137	0.741482222222222	-124
1237	JAC-01	AMA_EC	0	14.952	746.05	3.19837	0.619	424	0.840168824940048	-213
1238	JAC-01	AMA_EC	0	14.952	746.05	3.19837	0.619	542	0.185370555555556	-213
1239	JAC-01	AMA_EC	0	14.952	746.05	3.19837	0.619	764	0.263421315789474	-213
1240	JAC-01	AMA_EC	0	14.952	746.05	3.19837	0.619	178	2.35529647058824	-213
1241	JAC-01	AMA_EC	0	14.952	746.05	3.19837	0.619	241	0.844726582278481	-213
1242	JAC-01	AMA_EC	0	14.952	746.05	3.19837	0.619	257	1.19641553784861	-213
1243	JAC-01	AMA_EC	0	14.952	746.05	3.19837	0.619	190	2.2000021978022	-213
1244	JAC-01	AMA_EC	0	14.952	746.05	3.19837	0.619	116	-0.84830593220339	-213
1245	JAC-01	AMA_EC	0	14.952	746.05	3.19837	0.619	152	1.00771946308725	-213
1246	JAC-01	AMA_EC	0	14.952	746.05	3.19837	0.619	491	-0.101727743902439	-213
1247	JAC-01	AMA_EC	0	14.952	746.05	3.19837	0.619	189	0.266223670212766	-213
1248	JAC-01	AMA_EC	0	14.952	746.05	3.19837	0.619	183	0.834167777777778	-213
1249	JAC-01	AMA_EC	0	14.952	746.05	3.19837	0.619	190	0.264815079365079	-213
1250	JAC-01	AMA_EC	0	14.952	746.05	3.19837	0.619	211	1.46487951219512	-213
1251	JAC-01	AMA_EC	1	12.0360000000001	746.05	3.19837	0.619	282	0	-213
1252	JAC-01	AMA_EC	0	14.952	746.05	3.19837	0.619	151	0.333667	-213
1253	JAC-01	AMA_EC	0	14.952	746.05	3.19837	0.619	341	0.896418805970149	-213
1254	JAC-01	AMA_EC	0	14.952	746.05	3.19837	0.619	563	0.539138779174147	-213
1255	JAC-01	AMA_EC	0	14.952	746.05	3.19837	0.619	535	0.0937266853932584	-213
1256	JAC-01	AMA_EC	0	14.952	746.05	3.19837	0.619	389	0.388990155440414	-213
1257	JAC-01	AMA_EC	0	14.952	746.05	3.19837	0.619	340	0.445549554896142	-213
1258	JAC-01	AMA_EC	0	14.952	231.5	1.471456	0.851	134	0.376316165413534	-157
1259	JAC-01	AMA_EC	1	10.0340000000001	231.5	1.471456	0.851	125	0	-157
1260	JAC-01	AMA_EC	0	14.952	231.5	1.471456	0.851	227	-0.219517763157895	-157
1261	JAC-01	AMA_EC	1	6.00099999999998	231.5	1.471456	0.851	160	0	-157
1262	JAC-01	AMA_EC	1	10.0340000000001	231.5	1.471456	0.851	166	0.599268902439024	-157
1263	JAC-01	AMA_EC	0	14.952	245.2	1.256024	0.861	142	-0.35000034965035	-157
1264	JAC-01	AMA_EC	0	14.952	424.9	1.677823	0.751	184	1.11222333333333	-143
1265	JAC-01	AMA_EC	0	14.952	424.9	1.677823	0.751	393	0.385000512820513	-143
1266	JAC-01	AMA_EC	0	14.952	424.9	1.677823	0.751	243	0.837657740585774	-143
1267	JAC-01	AMA_EC	0	14.952	424.9	1.677823	0.751	176	0.575287931034483	-143
1268	JAC-01	AMA_EC	0	14.952	424.9	1.677823	0.751	236	0.212978936170213	-143
1269	JAC-01	AMA_EC	0	14.952	424.9	1.677823	0.751	162	0.310869875776398	-143
1270	JAC-01	AMA_EC	0	14.952	345	1.88552	0.751	168	0	-143
1271	JAC-01	AMA_EC	0	14.952	345	1.88552	0.751	244	0	-143
1272	JAC-01	AMA_EC	0	8.95100000000002	345	1.88552	0.751	129	1.6016016	-143
1273	JAC-01	AMA_EC	0	14.952	345	1.88552	0.751	155	3.4517275862069	-143
1274	JAC-01	AMA_EC	1	14.0340000000001	345	1.88552	0.751	210	1.46911911764706	-143
1275	JAC-01	AMA_EC	0	8.95100000000002	345	1.88552	0.751	138	0.365328832116788	-143
1276	JAC-01	AMA_EC	0	14.952	345	1.88552	0.751	240	0.420588655462185	-143
1277	JAC-01	AMA_EC	0	14.952	345	1.88552	0.751	330	0.770000923076923	-143
1278	JAC-01	AMA_EC	0	14.952	345	1.88552	0.751	163	1.25912075471698	-143
1279	JAC-01	AMA_EC	0	14.952	345	1.88552	0.751	262	0.385000384615385	-143
1280	JAC-01	AMA_EC	0	14.952	345	1.88552	0.751	134	1.14618473282443	-143
1281	JAC-01	AMA_EC	0	14.952	345	1.88552	0.751	225	0.448879372197309	-143
1282	JAC-01	AMA_EC	0	14.952	273	1.467549	0.56	167	-0.297916964285714	-15
1283	JAC-01	AMA_EC	0	14.952	273	1.467549	0.56	267	-0.556111851851852	-15
1284	JAC-01	AMA_EC	0	14.952	273	1.467549	0.56	275	1.88868113207547	-15
1285	JAC-01	AMA_EC	0	14.952	273	1.467549	0.56	171	0.592308284023669	-15
1286	JAC-01	AMA_EC	0	14.952	273	1.467549	0.56	142	0	-15
1287	JAC-01	AMA_EC	0	14.952	273	1.467549	0.56	116	0.435217826086957	-15
1288	JAC-01	AMA_EC	0	14.952	273	1.467549	0.56	136	-0.365328832116788	-15
1289	JAC-01	AMA_EC	0	14.952	273	1.467549	0.56	176	1.76647235294118	-15
1290	JAC-01	AMA_EC	0	14.952	273	1.467549	0.56	154	0	-15
1291	JAC-01	AMA_EC	0	14.952	273	1.467549	0.56	167	2.85095253164557	-15
1292	JAC-01	AMA_EC	0	8.95100000000002	273	1.467549	0.56	107	-0.463426388888889	-15
1293	JAC-01	AMA_EC	0	8.95100000000002	273	1.467549	0.56	125	2.52353193277311	-15
1294	JAC-01	AMA_EC	0	10.952	273	1.467549	0.56	107	0.953334285714286	-15
1295	JAC-01	AMA_EC	0	14.952	273	1.467549	0.56	144	1.06489503546099	-15
1296	JAC-01	AMA_EC	1	12.0360000000001	307.75	1.410295	0.78	110	0.459174770642202	-67
1297	JAC-01	AMA_EC	0	14.952	158.3	1.140322	0.682	124	0.406910975609756	-67
1298	JAC-01	AMA_EC	0	14.952	307.75	1.410295	0.78	110	-0.450901351351351	-67
1299	JAC-01	AMA_EC	0	14.952	307.75	1.410295	0.78	104	-0.476667142857143	-67
1300	JAC-01	AMA_EC	0	14.952	307.75	1.410295	0.78	242	-0.205967283950617	-67
1301	JAC-01	AMA_EC	0	14.952	307.75	1.410295	0.78	144	0.704930281690141	-67
1302	JAC-01	AMA_EC	1	6.00099999999998	307.75	1.410295	0.78	180	0	-67
1303	JAC-01	AMA_EC	0	14.952	307.75	1.410295	0.78	160	0	-67
1304	JAC-01	AMA_EC	0	14.952	307.75	1.410295	0.78	205	0.245343382352941	-67
1305	JAC-01	AMA_EC	0	8.95100000000002	307.75	1.410295	0.78	111	0	-67
1306	JAC-01	AMA_EC	0	14.952	307.75	1.410295	0.78	134	0.376316165413534	-67
1307	JAC-01	AMA_EC	1	12.0360000000001	158.3	1.140322	0.682	122	0.8341675	-67
1308	JAC-01	AMA_EC	0	14.952	158.3	1.140322	0.682	122	0	-67
1309	JAC-01	AMA_EC	0	14.952	158.3	1.140322	0.682	125	1.23073934426229	-67
1310	JAC-01	AMA_EC	0	10.952	158.3	1.140322	0.682	115	0.43903552631579	-67
1311	JAC-01	AMA_EC	0	10.952	158.3	1.140322	0.682	122	-2.34609609375	-67
1312	JAC-01	AMA_EC	0	8.95100000000002	158.3	1.140322	0.682	120	1.28333504273504	-67
1313	JAC-01	AMA_EC	0	14.952	307.75	1.410295	0.78	116	0	-67
1314	JAC-01	AMA_EC	0	14.952	307.75	1.410295	0.78	162	0	-67
1315	JAC-01	AMA_EC	0	14.952	307.75	1.410295	0.78	160	-4.29000457142857	-67
1316	JAC-01	AMA_EC	0	14.952	307.75	1.410295	0.78	155	0	-67
1317	JAC-01	AMA_EC	0	14.952	307.75	1.410295	0.78	184	0.829559116022099	-67
1318	JAC-01	AMA_EC	1	10.0340000000001	307.75	1.410295	0.78	162	0	-67
1319	JAC-01	AMA_EC	0	14.952	307.75	1.410295	0.78	274	-0.182000181818182	-67
1320	JAC-01	AMA_EC	0	14.952	307.75	1.410295	0.78	136	0	-67
1321	JAC-01	AMA_EC	0	14.952	307.75	1.410295	0.78	121	0	-67
1322	JAC-01	AMA_EC	0	14.952	307.75	1.410295	0.78	152	-0.968710967741935	-67
1323	JAC-01	AMA_EC	0	10.952	158.3	1.140322	0.682	109	0	-67
1324	JAC-01	AMA_EC	1	8.03600000000006	307.75	1.410295	0.78	170	1.51439454545455	-67
1325	JAC-01	AMA_EC	1	12.0360000000001	307.75	1.410295	0.78	128	0.394094881889764	-67
1326	JAC-01	AMA_EC	0	14.952	307.75	1.410295	0.78	231	0.65855350877193	-67
1327	JAC-01	AMA_EC	1	12.0360000000001	307.75	1.410295	0.78	235	0	-67
1328	JAC-01	AMA_EC	0	14.952	307.75	1.410295	0.78	234	0	-67
1329	JAC-01	AMA_EC	1	10.0340000000001	307.75	1.410295	0.78	168	1.19853780487805	-67
1330	JAC-01	AMA_EC	0	14.952	307.75	1.410295	0.78	232	0.435217826086957	-67
1331	JAC-01	AMA_EC	0	14.952	479.7	2.75257	0.77	200	0	-267
1332	JAC-01	AMA_EC	0	14.952	479.7	2.75257	0.77	143	2.96592888888889	-267
1333	JAC-01	AMA_EC	0	14.952	479.7	2.75257	0.77	288	1.43000142857143	-267
1334	JAC-01	AMA_EC	1	6.00099999999998	479.7	2.75257	0.77	105	0	-267
1335	JAC-01	AMA_EC	0	14.952	479.7	2.75257	0.77	404	0.374439401496259	-267
1336	JAC-01	AMA_EC	0	14.952	479.7	2.75257	0.77	134	0.758334090909091	-267
1337	JAC-01	AMA_EC	0	14.952	479.7	2.75257	0.77	512	1.71889070707071	-267
1338	JAC-01	AMA_EC	0	14.952	479.7	2.75257	0.77	138	-0.715000714285714	-267
1339	JAC-01	AMA_EC	0	14.952	479.7	2.75257	0.77	243	0.625625833333333	-267
1340	JAC-01	AMA_EC	0	14.952	479.7	2.75257	0.77	323	0.469219375	-267
1341	JAC-01	AMA_EC	0	14.952	479.7	2.75257	0.77	264	0.190304372623574	-267
1342	JAC-01	AMA_EC	0	14.952	479.7	2.75257	0.77	274	0.741482222222222	-267
1343	JAC-01	AMA_EC	0	14.952	479.7	2.75257	0.77	432	0.116125406032483	-267
1344	JAC-01	AMA_EC	0	14.952	479.7	2.75257	0.77	261	0.192500192307692	-267
1345	JAC-01	AMA_EC	0	14.952	479.7	2.75257	0.77	157	0.975001298701299	-267
1346	JAC-01	AMA_EC	0	14.952	479.7	2.75257	0.77	435	-0.229062013729977	-267
1347	JAC-01	AMA_EC	0	14.952	479.7	2.75257	0.77	278	1.10404522058824	-267
1348	JAC-01	AMA_EC	0	14.952	479.7	2.75257	0.77	136	1.91030763358779	-267
1349	JAC-01	AMA_EC	1	10.0340000000001	479.7	2.75257	0.77	295	1.90331161971831	-267
1350	JAC-01	AMA_EC	0	14.952	479.7	2.75257	0.77	276	4.98506374501992	-267
1351	JAC-01	AMA_EC	0	14.952	479.7	2.75257	0.77	250	-0.397222619047619	-267
1352	JAC-01	AMA_EC	0	14.952	428	1.298552	0.615	666	0	-74
1353	JAC-01	AMA_EC	1	10.0340000000001	783.3	4.729216	0.528	197	0.504000512820513	-221
1354	JAC-01	AMA_EC	0	14.952	783.3	4.729216	0.528	137	0.368015073529412	-221
1355	JAC-01	AMA_EC	0	10.952	783.3	4.729216	0.528	154	1.334668	-221
1356	JAC-01	AMA_EC	0	14.952	783.3	4.729216	0.528	262	0.385000384615385	-221
1357	JAC-01	AMA_EC	0	14.952	783.3	4.729216	0.528	175	-1.39027944444444	-221
1358	JAC-01	AMA_EC	0	14.952	783.3	4.729216	0.528	387	-0.128994974226804	-221
1359	JAC-01	AMA_EC	0	8.95100000000002	783.3	4.729216	0.528	146	3.2879598540146	-221
1360	JAC-01	AMA_EC	0	8.95100000000002	783.3	4.729216	0.528	126	1.64098524590164	-221
1361	JAC-01	AMA_EC	0	8.95100000000002	783.3	4.729216	0.528	146	4.07815259259259	-221
1362	JAC-01	AMA_EC	0	10.952	783.3	4.729216	0.528	168	2.5025025	-221
1363	JAC-01	AMA_EC	1	6.00099999999998	783.3	4.729216	0.528	706	0	-221
1364	JAC-01	AMA_EC	0	14.952	783.3	4.729216	0.528	419	3.31119847328244	-221
1365	JAC-01	AMA_EC	0	14.952	783.3	4.729216	0.528	187	0.816033695652174	-221
1366	JAC-01	AMA_EC	0	14.952	783.3	4.729216	0.528	786	3.83945616438356	-221
1367	JAC-01	AMA_EC	1	6.00099999999998	783.3	4.729216	0.528	520	0.341130604288499	-221
1368	JAC-01	AMA_EC	0	14.952	783.3	4.729216	0.528	212	1.70902634146341	-221
1369	JAC-01	AMA_EC	0	14.952	783.3	4.729216	0.528	377	1.93030495867769	-221
1370	JAC-01	AMA_EC	1	8.03600000000006	783.3	4.729216	0.528	120	0	-221
1371	JAC-01	AMA_EC	1	14.952	783.3	4.729216	0.528	270	0	-221
1372	JAC-01	AMA_EC	0	14.952	783.3	4.729216	0.528	540	1.92500192307692	-221
1373	JAC-01	AMA_EC	0	14.952	783.3	4.729216	0.528	728	0.697075905292479	-221
1374	JAC-01	AMA_EC	0	14.952	783.3	4.729216	0.528	312	3.7969	-221
1375	JAC-01	AMA_EC	0	14.952	539.9	2.190412	0.625	289	-0.172586379310345	-2
1376	JAC-01	AMA_EC	0	14.952	539.9	2.190412	0.625	223	2.3497676056338	-2
1377	JAC-01	AMA_EC	0	14.952	539.9	2.190412	0.625	273	2.10133816793893	-2
1378	JAC-01	AMA_EC	0	14.952	539.9	2.190412	0.625	511	0.0981373529411765	-2
1379	JAC-01	AMA_EC	0	14.952	539.9	2.190412	0.625	530	0	-2
1380	JAC-01	AMA_EC	0	10.952	539.9	2.190412	0.625	136	1.12894887218045	-2
1381	JAC-01	AMA_EC	0	8.95100000000002	539.9	2.190412	0.625	111	0	-2
1382	JAC-01	AMA_EC	0	8.95100000000002	539.9	2.190412	0.625	123	1.25125166666667	-2
1383	JAC-01	AMA_EC	0	8.95100000000002	539.9	2.190412	0.625	125	0	-2
1384	JAC-01	AMA_EC	0	14.952	710.75	2.009275	0.593	277	-0.180036151079137	-2
1385	JAC-01	AMA_EC	0	14.952	710.75	2.009275	0.593	264	0.382061450381679	-2
1386	JAC-01	AMA_EC	0	14.952	710.75	2.009275	0.593	186	0	-2
1387	JAC-01	AMA_EC	0	14.952	710.75	2.009275	0.593	258	0.58882431372549	-2
1388	JAC-01	AMA_EC	0	8.95100000000002	710.75	2.009275	0.593	133	0	-2
1389	JAC-01	AMA_EC	0	14.952	539.9	2.190412	0.625	395	0	-2
1390	JAC-01	AMA_EC	0	14.952	539.9	2.190412	0.625	316	0.479713099041533	-2
1391	JAC-01	AMA_EC	0	8.95100000000002	539.9	2.190412	0.625	150	1.37123424657534	-2
1392	JAC-01	AMA_EC	1	6.00099999999998	539.9	2.190412	0.625	385	0.0651041666666667	-2
1393	JAC-01	AMA_EC	0	14.952	539.9	2.190412	0.625	354	0.141784844192635	-2
1394	JAC-01	AMA_EC	0	14.952	539.9	2.190412	0.625	142	1.08021726618705	-2
1395	JAC-01	AMA_EC	0	14.952	539.9	2.190412	0.625	130	0.78203203125	-2
1396	JAC-01	AMA_EC	0	14.952	539.9	2.190412	0.625	226	1.36500136363636	-2
1397	JAC-01	AMA_EC	0	14.952	539.9	2.190412	0.625	315	-0.158386234177215	-2
1398	JAC-01	AMA_EC	0	14.952	539.9	2.190412	0.625	348	1.48077071005917	-2
1399	JAC-01	AMA_EC	0	14.952	539.9	2.190412	0.625	354	-0.420588795518207	-2
1400	JAC-01	AMA_EC	1	8.03600000000006	539.9	2.190412	0.625	121	0.416458416666667	-2
1401	JAC-01	AMA_EC	1	6.00099999999998	539.9	2.190412	0.625	178	0.284090909090909	-2
1402	JAC-01	AMA_EC	0	14.952	539.9	2.190412	0.625	135	1.13750151515152	-2
1403	JAC-01	AMA_EC	0	14.952	539.9	2.190412	0.625	138	0	-2
1404	JAC-01	AMA_EC	0	14.952	539.9	2.190412	0.625	375	0	-2
1405	JAC-01	AMA_EC	0	14.952	539.9	2.190412	0.625	365	0.554571191135734	-2
1406	JAC-01	AMA_EC	0	14.952	539.9	2.190412	0.625	535	0.472170377358491	-2
1407	JAC-01	AMA_EC	0	14.952	539.9	2.190412	0.625	154	0	-2
1408	JAC-01	AMA_EC	1	8.03600000000006	539.9	2.190412	0.625	365	0.414157458563536	-2
1409	JAC-01	AMA_EC	1	14.0340000000001	539.9	2.190412	0.625	391	0.256812596401028	-2
1410	JAC-01	AMA_EC	1	14.0340000000001	539.9	2.190412	0.625	393	0.774419379844961	-2
1411	JAC-01	AMA_EC	0	14.952	539.9	2.190412	0.625	169	1.21333454545455	-2
1412	JAC-01	AMA_EC	0	14.952	539.9	2.190412	0.625	215	0	-2
1413	JAC-01	AMA_EC	0	14.952	539.9	2.190412	0.625	240	-0.207676556016598	-2
1414	JAC-01	AMA_EC	0	14.952	539.9	2.190412	0.625	134	0	-2
1415	JAC-01	AMA_EC	0	14.952	539.9	2.190412	0.625	115	1.34062678571429	-2
1416	JAC-01	AMA_EC	0	14.952	539.9	2.190412	0.625	413	0.36622	-2
1417	JAC-01	AMA_EC	0	14.952	539.9	2.190412	0.625	234	0.431465948275862	-2
1418	JAC-01	AMA_EC	1	12.0360000000001	539.9	2.190412	0.625	428	0.83218622327791	-2
1419	JAC-01	AMA_EC	0	14.952	539.9	2.190412	0.625	373	0.405811351351351	-2
1420	JAC-01	AMA_EC	0	14.952	539.9	2.190412	0.625	640	0	-2
1421	JAC-01	AMA_EC	0	14.952	539.9	2.190412	0.625	293	0	-2
1422	JAC-01	AMA_EC	0	14.952	539.9	2.190412	0.625	188	1.36748797814208	-2
1423	JAC-01	AMA_EC	0	14.952	539.9	2.190412	0.625	308	0.327124509803922	-2
1424	JAC-01	AMA_EC	0	14.952	539.9	2.190412	0.625	217	0	-2
1425	JAC-01	AMA_EC	0	14.952	539.9	2.190412	0.625	192	-0.770001025641026	-2
1426	JAC-01	AMA_EC	0	14.952	539.9	2.190412	0.625	295	0	-2
1427	JAC-01	AMA_EC	0	14.952	539.9	2.190412	0.625	413	0.489487041564792	-2
1428	JAC-01	AMA_EC	0	14.952	539.9	2.190412	0.625	328	0.307055521472393	-2
1429	JAC-01	AMA_EC	0	14.952	539.9	2.190412	0.625	488	0.309588041237113	-2
1430	JAC-01	AMA_EC	0	14.952	539.9	2.190412	0.625	291	0.875001048951049	-2
1431	JAC-01	AMA_EC	0	14.952	539.9	2.190412	0.625	528	0.286000380952381	-2
1432	JAC-01	AMA_EC	0	14.952	539.9	2.190412	0.625	451	0.447875167785235	-2
1433	JAC-01	AMA_EC	0	14.952	539.9	2.190412	0.625	320	0	-2
1434	JAC-01	AMA_EC	0	14.952	539.9	2.190412	0.625	106	0.476667142857143	-2
1435	JAC-01	AMA_EC	0	14.952	539.9	2.190412	0.625	316	0.96871064516129	-2
1436	JAC-01	AMA_EC	1	10.0340000000001	539.9	2.190412	0.625	234	0.423621120689655	-2
1437	JAC-01	AMA_EC	0	14.952	539.9	2.190412	0.625	153	1.00100133333333	-2
1438	JAC-01	AMA_EC	0	14.952	539.9	2.190412	0.625	183	0.834167777777778	-2
1439	JAC-01	AMA_EC	0	14.952	539.9	2.190412	0.625	481	0.314121757322176	-2
1440	JAC-01	AMA_EC	1	6.00099999999998	539.9	2.190412	0.625	277	0.273722627737226	-2
1441	JAC-01	AMA_EC	0	14.952	332.3	1.468815	0.41	102	0	-57
1442	JAC-01	AMA_EC	0	14.952	332.3	1.468815	0.41	120	-0.413636776859504	-57
1443	JAC-01	AMA_EC	0	14.952	686.95	6.182253	0.383	396	0.126708987341772	-206
1444	JAC-01	AMA_EC	0	14.952	686.95	6.182253	0.383	239	0.42236329113924	-206
1445	BNT-05	AMA_EC	0	7	599.7	1.736063	0.717	230	0	-128
1446	BNT-05	AMA_EC	0	7	531	1.628355	0.76	196	2.08541875	-128
1447	BNT-05	AMA_EC	0	7	531	1.628355	0.76	218	0.461290783410138	-128
1448	BNT-05	AMA_EC	0	7	531	1.628355	0.76	157	0	-128
1449	BNT-05	AMA_EC	0	7	531	1.628355	0.76	294	8.09633088235294	-128
1450	BNT-05	AMA_EC	0	7	407	1.60304421625073	0.86	138	3.76316165413534	-4
1451	BNT-05	AMA_EC	0	7	407	1.60304421625073	0.86	215	1.4165108490566	-4
1452	BNT-05	AMA_EC	0	7	407	1.60304421625073	0.86	403	0.75075075	-4
1453	BNT-05	AMA_EC	0	7	532.95	2.29247748798025	0.766	247	2.91958625	-256
1454	BNT-05	AMA_EC	0	7	896.1	3.23668912715587	0.741	325	0.619814860681115	-256
1455	BNT-05	AMA_EC	0	7	896.1	3.23668912715587	0.741	890	0.565537288135593	-256
1456	BNT-05	AMA_EC	0	7	896.1	3.23668912715587	0.741	218	2.3497676056338	-256
1457	BNT-05	AMA_EC	0	7	321	1.70263994866599	0.64	290	1.0463425087108	-69
1458	BNT-05	AMA_EC	0	7	581.6	2.621487	0.64	199	3.11192020725389	-219
1459	BNT-05	AMA_EC	0	7	581.6	2.621487	0.64	428	0.469953521126761	-219
1460	BNT-05	AMA_EC	0	7	519.25	1.882986	0.825	297	1.02142959183673	-219
1461	BNT-05	AMA_EC	0	7	519.25	1.882986	0.825	132	-0.752632330827068	-219
1462	BNT-05	AMA_EC	0	7	519.25	1.882986	0.825	116	0	-219
1463	BNT-05	AMA_EC	0	7	519.25	1.882986	0.825	259	1.57019764705882	-219
1464	BNT-05	AMA_EC	0	7	519.25	1.882986	0.825	375	0.807258870967742	-219
1465	BNT-05	AMA_EC	0	7	766	2.9304	0.506	180	0.55921843575419	-219
1466	BNT-05	AMA_EC	0	7	960.1	2.468598	0.84	303	1.67953187919463	-34
1467	BNT-05	AMA_EC	0	7	960.1	2.468598	0.84	134	3.8798488372093	-34
1468	BNT-05	AMA_EC	0	7	960.1	2.468598	0.84	170	1.79820538922156	-34
1469	BNT-05	AMA_EC	1	2	160.2	0.799071	0.68	100	0	-291
1470	BNT-05	AMA_EC	0	7	160.2	0.799071	0.68	129	0.78203203125	-291
1471	BNT-05	AMA_EC	0	7	160.2	0.799071	0.68	127	0.794445238095238	-291
1472	BNT-05	AMA_EC	0	7	160.2	0.799071	0.68	145	0	-291
1473	BNT-05	AMA_EC	0	7	160.2	0.799071	0.68	124	0	-291
1474	BNT-05	AMA_EC	0	7	160.2	0.799071	0.68	164	-0.606667272727273	-291
1475	BNT-05	AMA_EC	0	7	160.2	0.799071	0.68	157	1.29161419354839	-291
1476	BNT-05	AMA_EC	0	7	160.2	0.799071	0.68	123	2.5025025	-291
1477	BNT-05	AMA_EC	0	7	160.2	0.799071	0.68	105	0.962500961538462	-291
1478	BNT-05	AMA_EC	0	7	573.45	1.995717	0.787	327	1.23962972136223	-141
1479	BNT-05	AMA_EC	0	7	573.45	1.995717	0.787	340	0.295280530973451	-141
1480	BNT-05	AMA_EC	0	7	573.45	1.995717	0.787	345	1.77168318584071	-141
1481	BNT-05	AMA_EC	0	7	573.45	1.995717	0.787	563	0	-141
1482	BNT-05	AMA_EC	0	7	493	1.694224	0.714	475	0.636229449152542	-56
1483	BNT-05	AMA_EC	0	7	493	1.694224	0.714	180	1.69661186440678	-56
1484	BNT-05	AMA_EC	0	7	493	1.694224	0.714	192	0	-56
1485	BNT-05	AMA_EC	0	7	493	1.694224	0.714	199	2.57989948453608	-56
1486	BNT-05	AMA_EC	0	7	493	1.694224	0.714	198	1.54000153846154	-56
1487	BNT-05	AMA_EC	0	7	493	1.694224	0.714	212	1.43684354066986	-56
1488	BNT-05	AMA_EC	0	7	493	1.694224	0.714	212	0.953334285714286	-56
1489	BNT-05	AMA_EC	0	7	493	1.694224	0.714	235	-0.424152966101695	-56
1490	BNT-05	AMA_EC	0	7	493	1.694224	0.714	255	1.59522071713147	-56
1491	BNT-05	AMA_EC	0	7	493	1.694224	0.714	172	1.17764823529412	-56
1492	BNT-05	AMA_EC	0	7	493	1.694224	0.714	330	0.304255623100304	-56
1493	BNT-05	AMA_EC	0	7	493	1.694224	0.714	247	1.64773827160494	-56
1494	BNT-05	AMA_EC	0	7	493	1.694224	0.714	521	0.385742196531792	-56
1495	BNT-05	AMA_EC	0	7	493	1.694224	0.714	552	-0.181012839059674	-56
1496	BNT-05	AMA_EC	0	7	493	1.694224	0.714	275	1.47749225092251	-56
1497	BNT-05	AMA_EC	0	7	493	1.694224	0.714	112	2.75504862385321	-56
1498	BNT-05	AMA_EC	0	7	493	1.694224	0.714	268	1.90304372623574	-56
1499	BNT-05	AMA_EC	0	7	493	1.694224	0.714	170	0	-56
1500	BNT-05	AMA_EC	0	2	493	1.694224	0.714	102	2.002002	-56
1501	BNT-05	AMA_EC	0	3	493	1.694224	0.714	113	5.61308971962617	-56
1502	BNT-05	AMA_EC	0	7	493	1.694224	0.714	115	0	-56
1503	BNT-05	AMA_EC	0	7	493	1.694224	0.714	118	2.61130695652174	-56
1504	BNT-05	AMA_EC	0	3	493	1.694224	0.714	123	3.36470924369748	-56
1505	BNT-05	AMA_EC	0	7	493	1.694224	0.714	145	0.695139583333333	-56
1506	BNT-05	AMA_EC	0	7	493	1.694224	0.714	168	0.599401796407186	-56
1507	BNT-05	AMA_EC	0	3	493	1.694224	0.714	108	1.88868113207547	-56
1508	BNT-05	AMA_EC	0	7	493	1.694224	0.714	126	0.8008008	-56
1509	BNT-05	AMA_EC	0	7	493	1.694224	0.714	162	0.621739751552795	-56
1510	BNT-05	AMA_EC	0	7	493	1.694224	0.714	170	2.41205060240964	-56
1511	BNT-05	AMA_EC	0	7	493	1.694224	0.714	140	0	-56
1512	BNT-05	AMA_EC	0	7	493	1.694224	0.714	141	1.44028920863309	-56
1513	BNT-05	AMA_EC	0	3	493	1.694224	0.714	131	3.15275905511811	-56
1514	BNT-05	AMA_EC	0	3	526.6	1.802331	0.796	109	0.926852777777778	-56
1515	BNT-05	AMA_EC	0	7	526.6	1.802331	0.796	282	2.54800254545455	-56
1516	BNT-05	AMA_EC	0	3	504.5	2.337055	0.559	107	5.94654059405941	-145
1517	BNT-05	AMA_EC	0	7	504.5	2.337055	0.559	178	0.565537288135593	-145
1518	BNT-05	AMA_EC	0	7	1650.3	3.394132	0.939	403	3.60257326478149	-180
1519	BNT-05	AMA_EC	0	7	1067.7	2.436942	0.634	670	2.29236946564885	-54
1520	BNT-05	AMA_EC	0	7	263.3	1.18720505448596	0.747	150	1.35270405405405	-141
1521	BNT-05	AMA_EC	0	7	263.3	1.18720505448596	0.747	145	0.695139583333333	-141
1522	BNT-05	AMA_EC	0	7	527.4	1.483132	0.627	301	0.333667	-217
1523	BNT-05	AMA_EC	0	7	527.4	1.483132	0.627	173	4.85333818181818	-217
1524	BNT-05	AMA_EC	0	7	527.4	1.483132	0.627	166	0	-217
1525	BNT-05	AMA_EC	0	7	447	2.238111	0.655	220	0	-217
1526	BNT-05	AMA_EC	0	7	447	2.238111	0.655	299	1.35728949152542	-217
1527	BNT-05	AMA_EC	0	7	559.6	2.81122	0.772	423	0.237204028436019	-332
1528	BNT-05	AMA_EC	0	7	559.6	2.81122	0.772	285	3.64000363636364	-332
1529	BNT-05	AMA_EC	0	7	399.6	1.537858	0.729	219	3.30519198113208	-180
1530	BNT-05	AMA_EC	0	7	399.6	1.537858	0.729	201	0.5005005	-180
1531	BNT-05	AMA_EC	0	7	406.8	1.728958	0.749	434	0.463426388888889	-180
1532	BNT-05	AMA_EC	0	7	406.8	1.728958	0.749	411	0.489487041564792	-180
1533	BNT-05	AMA_EC	0	7	406.8	1.728958	0.749	227	1.34062633928571	-180
1534	BNT-05	AMA_EC	0	7	406.8	1.728958	0.749	137	1.48296444444444	-180
1535	BNT-05	AMA_EC	0	7	406.8	1.728958	0.749	310	0	-180
1536	BNT-05	AMA_EC	0	7	406.8	1.728958	0.749	256	1.58889047619048	-180
1537	BNT-05	AMA_EC	0	7	406.8	1.728958	0.749	226	0.893750892857143	-180
1538	BNT-05	AMA_EC	0	7	406.8	1.728958	0.749	191	1.5973420212766	-180
1539	BNT-05	AMA_EC	0	7	406.8	1.728958	0.749	318	1.59904313099042	-180
1540	BNT-05	AMA_EC	0	7	406.8	1.728958	0.749	285	0.35246514084507	-180
1541	BNT-05	AMA_EC	0	7	596.1	2.952855	0.571	343	1.78219762611276	-212
1542	BNT-05	AMA_EC	0	7	596.1	2.952855	0.571	237	9.22581566820276	-212
1543	BNT-05	AMA_EC	0	7	596.1	2.952855	0.571	409	2.25225225	-212
1544	BNT-05	AMA_EC	0	7	596.1	2.952855	0.571	115	3.60721081081081	-212
1545	BNT-05	AMA_EC	0	2	222.05	2.380588	0.75	120	0	-220
1546	BNT-05	AMA_EC	0	7	222.05	2.380588	0.75	175	2.94412058823529	-220
1547	BNT-05	AMA_EC	0	7	222.05	2.380588	0.75	143	2.14500214285714	-220
1548	BNT-05	AMA_EC	0	7	536.7	2.042253	0.76	372	0	-41
1549	BNT-05	AMA_EC	0	3	536.7	2.042253	0.76	113	-4.24152966101695	-41
1550	BNT-05	AMA_EC	0	7	536.7	2.042253	0.76	115	1.77168318584071	-41
1551	BNT-05	AMA_EC	0	7	536.7	2.042253	0.76	111	0	-41
1552	BNT-05	AMA_EC	0	7	536.7	2.042253	0.76	460	0.437118340611354	-41
1553	BNT-05	AMA_EC	0	7	358.6	1.622855	0.797	174	0.578613294797688	-41
1554	BNT-05	AMA_EC	0	7	358.6	1.622855	0.797	216	0.465581860465116	-41
1555	BNT-05	AMA_EC	0	7	358.6	1.622855	0.797	173	1.17076140350877	-41
1556	BNT-05	AMA_EC	0	7	358.6	1.622855	0.797	170	1.79820538922156	-41
1557	BNT-05	AMA_EC	0	7	358.6	1.622855	0.797	149	0	-41
1558	BNT-05	AMA_EC	0	7	358.6	1.622855	0.797	217	0	-41
1559	BNT-05	AMA_EC	0	7	358.6	1.622855	0.797	138	0.730657664233577	-41
1560	BNT-05	AMA_EC	0	7	358.6	1.622855	0.797	116	1.75614210526316	-41
1561	BNT-05	AMA_EC	0	7	358.6	1.622855	0.797	113	0.893750892857143	-41
1562	BNT-05	AMA_EC	0	7	358.6	1.622855	0.797	105	0.962500961538462	-41
1563	BNT-05	AMA_EC	0	7	358.6	1.622855	0.797	104	0.971845631067961	-41
1564	BNT-05	AMA_EC	0	7	358.6	1.622855	0.797	227	2.71764977375566	-41
1565	BNT-05	AMA_EC	0	3	358.6	1.622855	0.797	107	1.90666857142857	-41
1566	BNT-05	AMA_EC	0	7	358.6	1.622855	0.797	343	0.292690350877193	-41
1567	BNT-05	AMA_EC	0	7	358.6	1.622855	0.797	129	3.2032032	-41
1568	BNT-05	AMA_EC	0	7	358.6	1.622855	0.797	350	0	-41
1569	BNT-05	AMA_EC	0	7	358.6	1.622855	0.797	231	0.435217826086957	-41
1570	BNT-05	AMA_EC	0	7	358.6	1.622855	0.797	333	0.301506325301205	-41
1571	BNT-05	AMA_EC	0	7	358.6	1.622855	0.797	297	0.678644745762712	-41
1572	BNT-05	AMA_EC	0	7	358.6	1.622855	0.797	296	0.339322372881356	-41
1573	BNT-05	AMA_EC	0	7	358.6	1.622855	0.797	292	-0.68095306122449	-41
1574	BNT-05	AMA_EC	0	7	358.6	1.622855	0.797	277	0	-41
1575	BNT-05	AMA_EC	0	7	358.6	1.622855	0.797	245	0.41024631147541	-41
1576	BNT-05	AMA_EC	0	7	358.6	1.622855	0.797	230	-0.433333766233766	-41
1577	BNT-05	AMA_EC	0	7	358.6	1.622855	0.797	353	0.57037094017094	-41
1578	BNT-05	AMA_EC	0	7	358.6	1.622855	0.797	149	1.36190612244898	-41
1579	BNT-05	AMA_EC	1	5	239.75	1.0885211923863	0.743	160	5.76923076923077	-44
1580	BNT-05	AMA_EC	0	7	239.75	1.0885211923863	0.743	112	1.82000181818182	-44
1581	BNT-05	AMA_EC	0	7	239.75	1.0885211923863	0.743	121	0	-44
1582	BNT-05	AMA_EC	0	7	239.75	1.0885211923863	0.743	130	0	-44
1583	BNT-05	AMA_EC	0	7	239.75	1.0885211923863	0.743	158	0.63758025477707	-44
1584	BNT-05	AMA_EC	0	7	239.75	1.0885211923863	0.743	175	0.575287931034483	-44
1585	BNT-05	AMA_EC	0	7	239.75	1.0885211923863	0.743	185	1.65000164835165	-44
1586	BNT-05	AMA_EC	0	7	239.75	1.0885211923863	0.743	230	1.77168318584071	-44
1587	BNT-05	AMA_EC	0	7	239.75	1.0885211923863	0.743	236	0.85555641025641	-44
1588	BNT-05	AMA_EC	0	3	239.75	1.0885211923863	0.743	114	1.78750178571429	-44
1589	BNT-05	AMA_EC	0	7	917	3.10993	0.727	111	0.910000909090909	-101
1590	BNT-05	AMA_EC	0	7	917	3.10993	0.727	245	0	-101
1591	BNT-05	AMA_EC	0	7	917	3.10993	0.727	120	0.84117731092437	-101
1592	BNT-05	AMA_EC	1	5.99900000000002	316.05	4.30906057048363	0.456	154	0.65359477124183	-80
1593	BNT-05	AMA_EC	0	7	316.05	4.30906057048363	0.456	246	2.93180209205021	-80
1594	BNT-05	AMA_EC	0	7	240.75	1.056092	0.65	107	0.944340566037736	-31
1595	BNT-05	AMA_EC	0	7	460.5	1.735073	0.571	344	1.47640265486726	-66
1596	BNT-05	AMA_EC	0	7	460.5	1.735073	0.571	267	0	-66
1597	BNT-05	AMA_EC	0	7	460.5	1.735073	0.571	263	0.767050574712644	-66
1598	BNT-05	AMA_EC	0	7	442.5	1.493333	0.92	115	0	-221
1599	BNT-05	AMA_EC	0	7	547	1.533134	0.634	255	-0.391016015625	-56
1600	BNT-05	AMA_EC	0	7	547	1.533134	0.634	186	1.64098524590164	-56
1601	BNT-05	AMA_EC	1	3	753.5	2.6982	0.877	107	1.90666857142857	-159
1602	BNT-05	AMA_EC	0	7	753.5	2.6982	0.877	189	-0.526842631578947	-159
1603	BNT-05	AMA_EC	0	7	277.65	1.46759	0.633	213	0.472170283018868	-95
1604	BNT-05	AMA_EC	0	7	277.65	1.46759	0.633	103	0.981373529411765	-95
1605	BNT-05	AMA_EC	0	7	277.65	1.46759	0.633	130	3.17778095238095	-95
1606	BNT-05	AMA_EC	0	7	277.65	1.46759	0.633	166	1.84233312883436	-95
1607	BNT-05	AMA_EC	0	7	277.65	1.46759	0.633	167	3.08950925925926	-95
1608	BNT-05	AMA_EC	0	7	550.8	4.885242	0.351	177	1.72586379310345	-185
1609	BNT-05	AMA_EC	0	7	474.2	1.18757	0.803	498	0.403629435483871	-49
1610	BNT-05	AMA_EC	0	7	474.2	1.18757	0.803	157	0	-49
1611	BNT-05	AMA_EC	0	7	474.2	1.18757	0.803	172	1.17764823529412	-49
1612	BNT-05	AMA_EC	0	7	474.2	1.18757	0.803	277	0	-49
1613	BNT-05	AMA_EC	0	7	474.2	1.18757	0.803	338	-1.45918513119534	-49
1614	BNT-05	AMA_EC	0	7	722.3	1.228709	0.9	294	1.03195979381443	-49
1615	BNT-05	AMA_EC	0	7	436.95	1.599292	0.831	162	1.88868113207547	-64
1616	BNT-05	AMA_EC	0	7	488.5	1.665031	0.939	165	0	-135
1617	BNT-05	AMA_EC	0	7	488.5	1.665031	0.939	315	1.28746109324759	-135
1618	BNT-05	AMA_EC	0	7	488.5	1.665031	0.939	354	2.31445317919075	-135
1619	BNT-05	AMA_EC	0	7	488.5	1.665031	0.939	105	0.962500961538462	-135
1620	BNT-05	AMA_EC	0	7	355.5	1.495683	0.748	225	0.446875446428571	-135
1621	BNT-05	AMA_EC	0	7	316	1.078359	0.58	370	3.93651966292135	-11
1622	BNT-05	AMA_EC	0	7	316	1.078359	0.58	189	0.532447340425532	-11
1623	BNT-05	AMA_EC	0	7	316	1.078359	0.58	185	0	-11
1624	BNT-05	AMA_EC	0	7	316	1.078359	0.58	113	0.893750892857143	-11
1625	BNT-05	AMA_EC	0	7	841.4	2.704417	0.921	267	0.376316165413534	-211
1626	BNT-05	AMA_EC	0	7	841.4	2.704417	0.921	223	0	-211
1627	BNT-05	AMA_EC	0	7	450.85	1.139078	0.748	224	1.82000181818182	-108
1628	BNT-05	AMA_EC	0	7	319	3.792068	0.624	210	2.94412058823529	-179
1629	BNT-05	AMA_EC	0	7	319	3.792068	0.624	125	1.62764390243902	-179
1630	BNT-05	AMA_EC	0	7	319	3.792068	0.624	224	3.22903548387097	-179
1631	BNT-05	AMA_EC	0	7	319	3.792068	0.624	250	2.46147786885246	-179
1632	BNT-05	AMA_EC	0	7	319	3.792068	0.624	321	1.90666857142857	-179
1633	BNT-05	AMA_EC	0	7	319	3.792068	0.624	188	6.22090960451977	-179
1634	BNT-05	AMA_EC	0	7	273	3.001848	0.624	116	0	-179
1635	BNT-05	AMA_EC	0	7	273	3.001848	0.624	176	0	-179
1636	BNT-05	AMA_EC	0	7	686.9	1.594272	0.674	113	0.893750892857143	-8
1637	BNT-05	AMA_EC	0	7	686.9	1.594272	0.674	122	0	-8
1638	BNT-05	AMA_EC	0	7	686.9	1.594272	0.674	122	0.827273553719008	-8
1639	BNT-05	AMA_EC	0	3	686.9	1.594272	0.674	121	0	-8
1640	BNT-05	AMA_EC	0	7	686.9	1.594272	0.674	100	0	-8
1641	BNT-05	AMA_EC	0	7	686.9	1.594272	0.674	109	0.926852777777778	-8
1642	BNT-05	AMA_EC	0	7	686.9	1.594272	0.674	131	0.770000769230769	-8
1643	BNT-05	AMA_EC	0	7	686.9	1.594272	0.674	137	0.736030147058824	-8
1644	BNT-05	AMA_EC	0	7	686.9	1.594272	0.674	140	0.720144604316547	-8
1645	BNT-05	AMA_EC	0	7	686.9	1.594272	0.674	157	1.95000194805195	-8
1646	BNT-05	AMA_EC	0	7	686.9	1.594272	0.674	124	3.33667	-8
1647	BNT-05	AMA_EC	0	7	686.9	1.594272	0.674	160	1.91274076433121	-8
1648	BNT-05	AMA_EC	0	7	686.9	1.594272	0.674	248	1.22571551020408	-8
1649	BNT-05	AMA_EC	0	7	686.9	1.594272	0.674	159	1.92500192307692	-8
1650	BNT-05	AMA_EC	0	7	469.25	2.40661	0.657	317	1.60416826923077	-68
1651	BNT-05	AMA_EC	0	7	469.25	2.40661	0.657	181	0.556111666666667	-68
1652	BNT-05	AMA_EC	0	7	469.25	2.40661	0.657	154	1.98874370860927	-68
1653	BNT-05	AMA_EC	0	7	469.25	2.40661	0.657	259	0.38798488372093	-68
1654	BNT-05	AMA_EC	0	7	441.9	1.865518	0.659	173	0	-68
1655	BNT-05	AMA_EC	0	3	441.9	1.865518	0.659	100	0	-68
1656	BNT-05	AMA_EC	0	7	441.9	1.865518	0.659	152	1.334668	-68
1657	BNT-05	AMA_EC	0	7	441.9	1.865518	0.659	194	2.10737052631579	-68
1658	BNT-05	AMA_EC	0	7	441.9	1.865518	0.659	357	0.281180056179775	-68
1659	BNT-05	AMA_EC	0	7	441.9	1.865518	0.659	102	-0.971845631067961	-68
1660	BNT-05	AMA_EC	0	7	533	1.856798	0.787	200	0.503015577889447	-49
1661	BNT-05	AMA_EC	0	7	533	1.856798	0.787	242	1.25648661087866	-49
1662	BNT-05	AMA_EC	0	3	533	1.856798	0.787	114	6.5486046728972	-49
1663	BNT-05	AMA_EC	0	7	533	1.856798	0.787	149	6.43500642857143	-49
1664	BNT-05	AMA_EC	0	7	533	1.856798	0.787	159	0.633544936708861	-49
1665	BNT-05	AMA_EC	0	7	533	1.856798	0.787	250	0	-49
1666	BNT-05	AMA_EC	0	7	533	1.856798	0.787	131	0.770000769230769	-49
1667	BNT-05	AMA_EC	0	7	404.3	1.695948	0.9	140	2.19197299270073	-86
1668	BNT-05	AMA_EC	0	7	404.3	1.695948	0.9	133	-1.48296444444444	-86
1669	BNT-05	AMA_EC	0	7	404.3	1.695948	0.9	125	0	-86
1670	BNT-05	AMA_EC	0	7	272.5	1.941524	0.82	115	0.878071052631579	-146
1671	BNT-05	AMA_EC	0	3	272.5	1.941524	0.82	119	3.48174260869565	-146
1672	BNT-05	AMA_EC	0	7	272.5	1.941524	0.82	145	1.4000013986014	-146
1673	BNT-05	AMA_EC	0	3	281.6	1.504898	0.806	118	5.36250535714286	-146
1674	BNT-05	AMA_EC	0	7	268.25	1.438857	0.806	120	0.84117731092437	-146
1675	BNT-05	AMA_EC	0	7	268.25	1.438857	0.806	169	0	-146
1676	BNT-05	AMA_EC	0	7	236	0.8822933	0.651	108	0	-79
1677	BNT-05	AMA_EC	0	7	236	0.8822933	0.651	118	-0.84117731092437	-79
1678	BNT-05	AMA_EC	0	7	236	0.8822933	0.651	205	0	-79
1679	BNT-05	AMA_EC	0	7	236	0.8822933	0.651	209	0.481250480769231	-79
1680	BNT-05	AMA_EC	0	7	417	3.395268	0.723	777	0.38798488372093	-180
1681	BNT-05	AMA_EC	0	7	354.05	2.008957	0.514	355	1.14074188034188	-171
1682	BNT-05	AMA_EC	0	7	354.05	2.008957	0.514	166	0.606667272727273	-171
1683	BNT-05	AMA_EC	0	7	375.4	1.575306	0.579	120	0.84117731092437	-196
1684	BNT-05	AMA_EC	0	7	375.4	1.575306	0.579	167	4.379379375	-196
1685	BNT-05	AMA_EC	0	7	375.4	1.575306	0.579	310	1.30849803921569	-196
1686	BNT-05	AMA_EC	0	7	375.4	1.575306	0.579	166	0.606667272727273	-196
1687	BNT-05	AMA_EC	0	3	692.05	3.021914	0.466	100	0	-23
1688	BNT-05	AMA_EC	0	3	692.05	3.021914	0.466	122	0	-23
1689	BNT-05	AMA_EC	0	7	692.05	3.021914	0.466	157	1.29161419354839	-23
1690	BNT-05	AMA_EC	0	7	636.7	2.079138	0.796	122	0.827273553719008	-287
1691	BNT-05	AMA_EC	0	7	333.6	1.279053	0.742	166	2.47160740740741	-39
1692	BNT-05	AMA_EC	0	7	333.6	1.279053	0.742	297	1.02142959183673	-39
1693	BNT-05	AMA_EC	0	7	333.6	1.279053	0.742	310	0	-39
1694	BNT-05	AMA_EC	0	7	333.6	1.279053	0.742	312	0.321865273311897	-39
1695	BNT-05	AMA_EC	0	3	368.7	3.538986	0.394	123	9.83125892857143	-147
1696	BNT-05	AMA_EC	0	7	368.7	3.538986	0.394	212	7.07778282828283	-147
1697	BNT-05	AMA_EC	0	7	368.7	3.538986	0.394	250	0.807258870967742	-147
1698	BNT-05	AMA_EC	0	7	368.7	3.538986	0.394	319	0.314780188679245	-147
1699	BNT-05	AMA_EC	0	7	520.95	1.56887	0.93	344	1.17764823529412	-158
1700	BNT-05	AMA_EC	0	7	520.95	1.56887	0.93	189	0	-158
1701	BNT-05	AMA_EC	0	7	520.95	1.56887	0.93	180	1.1247202247191	-158
1702	BNT-05	AMA_EC	0	7	520.95	1.56887	0.93	163	2.51824150943396	-158
1703	BNT-05	AMA_EC	0	7	520.95	1.56887	0.93	150	2.74246849315068	-158
1704	BNT-05	AMA_EC	0	7	520.95	1.56887	0.93	352	0.860459312320917	-158
1705	BNT-05	AMA_EC	0	7	520.95	1.56887	0.93	297	1.3665542662116	-158
1706	BNT-05	AMA_EC	0	7	520.95	1.56887	0.93	133	0.758334090909091	-158
1707	BNT-05	AMA_EC	0	7	520.95	1.56887	0.93	120	1.69661186440678	-158
1708	BNT-05	AMA_EC	0	7	520.95	1.56887	0.93	353	0.858000857142857	-158
1709	BNT-05	AMA_EC	0	7	520.95	1.56887	0.93	145	1.4000013986014	-158
1710	BNT-05	AMA_EC	0	7	338.65	1.961017	0.758	165	1.85370555555556	-158
1711	BNT-05	AMA_EC	0	7	338.65	1.961017	0.758	193	0.5213546875	-158
1712	BNT-05	AMA_EC	0	7	338.65	1.961017	0.758	152	0	-158
1713	BNT-05	AMA_EC	0	7	368.4	1.459172	0.758	257	0.785098823529412	-158
1714	BNT-05	AMA_EC	0	7	368.4	1.459172	0.758	132	0.764122900763359	-158
1715	BNT-05	AMA_EC	0	7	368.4	1.459172	0.758	122	0	-158
1716	BNT-05	AMA_EC	0	3	368.4	1.459172	0.758	110	1.85370555555556	-158
1717	BNT-05	AMA_EC	0	3	368.4	1.459172	0.758	102	0	-158
1718	BNT-05	AMA_EC	0	7	368.4	1.459172	0.758	331	1.53527760736196	-158
1719	BNT-05	AMA_EC	0	7	265	1.78113	0.49	103	0	-136
1720	BNT-05	AMA_EC	0	3	265	1.78113	0.49	113	1.80360540540541	-136
1721	BNT-05	AMA_EC	0	3	265	1.78113	0.49	110	4.76667142857143	-136
1722	BNT-05	AMA_EC	0	7	265	1.78113	0.49	111	0.910000909090909	-136
1723	BNT-05	AMA_EC	0	7	265	1.78113	0.49	164	2.5025025	-136
1724	BNT-05	AMA_EC	0	7	265	1.78113	0.49	133	-0.747015671641791	-136
1725	BNT-05	AMA_EC	0	7	265	1.78113	0.49	220	-0.452941628959276	-136
1726	BNT-05	AMA_EC	0	7	265	1.78113	0.49	205	0.986207881773399	-136
1727	BNT-05	AMA_EC	0	7	265	1.78113	0.49	202	0	-136
1728	BNT-05	AMA_EC	0	7	265	1.78113	0.49	203	2.01206231155779	-136
1729	BNT-05	AMA_EC	0	7	265	1.78113	0.49	198	1.02142959183673	-136
1730	BNT-05	AMA_EC	0	7	265	1.78113	0.49	172	1.77692485207101	-136
1731	BNT-05	AMA_EC	0	3	265	1.78113	0.49	113	-0.878071052631579	-136
1732	BNT-05	AMA_EC	0	7	265	1.78113	0.49	145	0.695139583333333	-136
1733	BNT-05	AMA_EC	0	7	265	1.78113	0.49	131	3.15275905511811	-136
1734	BNT-05	AMA_EC	0	7	265	1.78113	0.49	131	3.15275905511811	-136
1735	BNT-05	AMA_EC	0	7	265	1.78113	0.49	127	0.794445238095238	-136
1736	BNT-05	AMA_EC	0	7	265	1.78113	0.49	124	-0.8008008	-136
1737	BNT-05	AMA_EC	0	7	265	1.78113	0.49	124	0	-136
1738	BNT-05	AMA_EC	0	7	265	1.78113	0.49	129	4.88293170731707	-136
1739	BNT-05	AMA_EC	0	7	265	1.78113	0.49	122	2.52353193277311	-136
1740	BNT-05	AMA_EC	1	7	265	1.78113	0.49	117	-0.84830593220339	-136
1741	BNT-05	AMA_EC	0	7	265	1.78113	0.49	118	1.72586379310345	-136
1742	BNT-05	AMA_EC	1	5.99900000000002	265	1.78113	0.49	180	0	-136
1743	BNT-05	AMA_EC	0	7	265	1.78113	0.49	148	0.68095306122449	-136
1744	BNT-05	AMA_EC	0	3	262.85	1.496584	0.72	117	5.41081621621622	-436
1745	BNT-05	AMA_EC	0	7	262.85	1.496584	0.72	158	0	-436
1746	BNT-05	AMA_EC	0	7	262.85	1.496584	0.72	180	2.86000285714286	-436
1747	BNT-05	AMA_EC	0	7	262.85	1.496584	0.72	195	0.515979896907216	-436
1748	BNT-05	AMA_EC	0	7	248	1.755482	0.663	142	3.65328832116788	-124
1749	BNT-05	AMA_EC	0	7	231.5	1.471456	0.851	110	0	-157
1750	BNT-05	AMA_EC	0	7	231.5	1.471456	0.851	140	4.48209402985075	-157
1751	BNT-05	AMA_EC	0	7	231.5	1.471456	0.851	130	0.77596976744186	-157
1752	BNT-05	AMA_EC	0	7	231.5	1.471456	0.851	110	0	-157
1753	BNT-05	AMA_EC	0	7	307.75	1.410295	0.78	187	-0.532447340425532	-67
1754	BNT-05	AMA_EC	0	7	307.75	1.410295	0.78	110	1.85370555555556	-67
1755	BNT-05	AMA_EC	0	7	307.75	1.410295	0.78	114	0	-67
1756	BNT-05	AMA_EC	0	7	307.75	1.410295	0.78	115	0	-67
1757	BNT-05	AMA_EC	0	2	307.75	1.410295	0.78	116	0.870435652173913	-67
1758	BNT-05	AMA_EC	0	7	307.75	1.410295	0.78	119	0.84830593220339	-67
1759	BNT-05	AMA_EC	0	7	307.75	1.410295	0.78	158	1.28333461538462	-67
1760	BNT-05	AMA_EC	0	7	307.75	1.410295	0.78	220	2.32790930232558	-67
1761	BNT-05	AMA_EC	1	5.99900000000002	307.75	1.410295	0.78	225	0.446428571428571	-67
1762	BNT-05	AMA_EC	0	7	307.75	1.410295	0.78	240	-0.415353112033195	-67
1763	BNT-05	AMA_EC	0	7	307.75	1.410295	0.78	110	1.85370555555556	-67
1764	BNT-05	AMA_EC	0	7	307.75	1.410295	0.78	150	1.35270405405405	-67
1765	BNT-05	AMA_EC	0	7	158.3	1.140322	0.682	120	0.84117731092437	-67
1766	BNT-05	AMA_EC	0	7	521.6	4.57770616494111	0.425	188	3.87127458563536	-121
1767	BNT-05	AMA_EC	0	7	428	1.298552	0.615	362	0.556111666666667	-74
1768	BNT-05	AMA_EC	0	7	539.9	2.190412	0.625	186	2.76519613259669	-2
1769	BNT-05	AMA_EC	0	2	539.9	2.190412	0.625	120	4.35217826086957	-2
1770	BNT-05	AMA_EC	0	7	539.9	2.190412	0.625	464	0.870435652173913	-2
1771	BNT-05	AMA_EC	0	7	539.9	2.190412	0.625	438	2.1000020979021	-2
1772	BNT-05	AMA_EC	0	7	539.9	2.190412	0.625	325	0.619814860681115	-2
1773	BNT-05	AMA_EC	0	7	539.9	2.190412	0.625	412	0.488293170731707	-2
1774	BNT-05	AMA_EC	0	7	683.65	2.157198	0.821	440	0.918349541284404	-154
1775	BNT-05	AMA_EC	0	7	396.3	1.624402	0.51	262	0.383525287356322	-76
1776	BNT-05	AMA_EC	1	5.99900000000002	424.6	2.294565	0.752	288	-0.689655172413793	-100
1777	BNT-05	AMA_EC	0	7	424.6	2.294565	0.752	301	1.34814949494949	-100
1778	BNT-05	AMA_EC	0	7	421.1	0.9383813	0.815	126	0.8008008	-94
1779	BNT-05	AMA_EC	0	7	421.1	0.9383813	0.815	109	0	-94
1780	BNT-05	AMA_EC	0	7	391	1.593944	0.89	373	-0.5338672	-94
1781	BNT-05	AMA_EC	0	7	391	1.593944	0.89	139	1.46131532846715	-94
1782	BNT-05	AMA_EC	0	7	391	1.593944	0.89	102	0	-94
1783	BNT-05	AMA_EC	0	7	391	1.593944	0.89	114	0	-94
1784	BNT-05	AMA_EC	0	7	375.5	1.281527	0.842	151	4.86597708333333	-94
1785	BNT-05	AMA_EC	0	7	375.5	1.281527	0.842	355	0.282768644067797	-94
1786	BNT-05	AMA_EC	0	7	375.5	1.281527	0.842	109	0	-94
1787	BNT-05	AMA_EC	0	7	375.5	1.281527	0.842	118	0	-94
1788	BNT-05	AMA_EC	0	7	375.5	1.281527	0.842	193	0.5213546875	-94
1789	BNT-05	AMA_EC	0	7	375.5	1.281527	0.842	202	0	-94
1790	BNT-05	AMA_EC	0	7	375.5	1.281527	0.842	236	1.72586379310345	-94
1791	BNT-05	AMA_EC	0	7	375.5	1.281527	0.842	866	0	-94
1792	BNT-05	AMA_EC	0	7	375.5	1.281527	0.842	205	0	-94
1793	BNT-05	AMA_EC	0	7	500.75	3.447323	0.608	148	2.07103655172414	-99
1794	BNT-05	AMA_EC	0	7	500.75	3.447323	0.608	189	3.28197049180328	-99
1795	BNT-05	AMA_EC	0	7	553.9	1.719401	0.924	374	1.08216324324324	-372
1796	BNT-05	AMA_EC	0	7	553.9	1.719401	0.924	136	1.49403134328358	-372
1797	BNT-05	AMA_EC	1	5	641.9	6.234085	0.476	157	0.32258064516129	-180
1798	BNT-05	AMA_EC	0	7	641.9	6.234085	0.476	169	1.80903795180723	-180
1799	BNT-05	AMA_EC	0	7	641.9	6.234085	0.476	252	5.88823949579832	-180
1800	BNT-05	AMA_EC	0	7	542.8	3.872659	0.555	383	1.86356569148936	-180
1801	BNT-05	AMA_EC	0	7	305.5	1.378849	0.827	212	2.4178768115942	-290
1802	BNT-05	AMA_EC	0	7	305.5	1.378849	0.827	119	0	-290
1803	BNT-05	AMA_EC	1	7	526.2	2.401279	0.708	233	-0.427778205128205	-239
1804	BNT-05	AMA_EC	0	7	526.2	2.401279	0.708	160	3.9000038961039	-239
1805	BNT-05	AMA_EC	0	7	526.2	2.401279	0.708	140	3.70741111111111	-239
1806	BNT-05	AMA_EC	0	7	526.2	2.401279	0.708	144	0.700000699300699	-239
1807	BNT-05	AMA_EC	0	7	187.1	0.9930748	0.63	120	0	-101
1808	BNT-05	AMA_EC	1	5.99900000000002	187.1	0.9930748	0.63	123	-1.6	-101
1809	BNT-05	AMA_EC	0	7	187.1	0.9930748	0.63	103	0	-101
1810	BNT-05	AMA_EC	0	7	310	2.039886	0.472	106	0	-65
1811	BNT-05	AMA_EC	0	7	310	2.039886	0.472	221	1.37752431192661	-65
1812	BNT-05	AMA_EC	0	7	310	2.039886	0.472	183	1.668335	-65
1813	BNT-05	AMA_EC	0	7	310	2.039886	0.472	163	1.24347950310559	-65
1814	BNT-05	AMA_EC	0	7	325.4	1.336405	0.622	109	1.87102990654206	-65
1815	BNT-05	AMA_EC	0	7	325.4	1.336405	0.622	191	1.05926031746032	-65
1816	BNT-05	AMA_EC	0	7	325.4	1.336405	0.622	258	1.9782628458498	-65
1817	BNT-05	AMA_EC	0	7	325.4	1.336405	0.622	561	0.538172580645161	-65
1818	BNT-05	AMA_EC	0	7	474.6	1.81904	0.748	285	0.35246514084507	-46
1819	BNT-05	AMA_EC	0	7	687	2.74742626361472	0.454	640	0.788189763779528	-330
1820	BNT-05	AMA_EC	0	3	320.35	1.66016256203965	0.64	120	0.84117731092437	-69
1821	BNT-05	AMA_EC	0	7	290	3.15035086865158	0.595	134	4.6921921875	-237
1822	BNT-05	AMA_EC	0	7	724.7	2.14368185523863	0.741	431	0.937705854800937	-256
1823	BNT-05	AMA_EC	0	7	724.7	2.14368185523863	0.741	385	1.05091968503937	-256
1824	BNT-05	AMA_EC	0	7	724.7	2.14368185523863	0.741	313	0.643730546623794	-256
1825	BNT-05	AMA_EC	0	7	724.7	2.14368185523863	0.741	276	1.1000010989011	-256
1826	BNT-05	AMA_EC	0	7	724.7	2.14368185523863	0.741	154	1.98874370860927	-256
1827	BNT-05	AMA_EC	0	7	724.7	2.14368185523863	0.741	118	2.61130695652174	-256
1828	BNT-05	AMA_EC	0	7	724.7	2.14368185523863	0.741	118	3.51228421052632	-256
1829	BNT-05	AMA_EC	0	7	539.5	1.53242027446539	0.782	279	0.72274440433213	-274
1830	BNT-05	AMA_EC	0	7	539.5	1.53242027446539	0.782	145	2.11479084507042	-274
1831	BNT-05	AMA_EC	0	7	539.5	1.53242027446539	0.782	345	0	-274
1832	BNT-05	AMA_EC	0	7	539.5	1.53242027446539	0.782	514	0.391016015625	-274
1833	BNT-05	AMA_EC	0	7	539.5	1.53242027446539	0.782	516	0.389494552529183	-274
1834	BNT-05	AMA_EC	0	7	539.5	1.53242027446539	0.782	420	1.69661186440678	-274
1835	BNT-05	AMA_EC	0	7	539.5	1.53242027446539	0.782	549	0.365996709323583	-274
1836	BNT-05	AMA_EC	0	7	439.6	2.745197	0.458	138	-0.720144604316547	-152
1837	BNT-05	AMA_EC	0	3	439.6	2.745197	0.458	143	7.52632330827068	-152
1838	BNT-05	AMA_EC	0	7	405.95	2.634384	0.525	142	-1.39027916666667	-241
1839	BNT-05	AMA_EC	0	7	378.8	2.116399	0.556	200	1.52436700507614	-136
1840	BNT-05	AMA_EC	0	7	378.8	2.116399	0.556	151	1.3436255033557	-136
1841	BNT-05	AMA_EC	0	7	378.8	2.116399	0.556	116	0.870435652173913	-136
1842	BNT-05	AMA_EC	0	2	378.8	2.116399	0.556	108	0	-136
1843	BNT-05	AMA_EC	0	3	378.8	2.116399	0.556	113	2.73000272727273	-136
1844	BNT-05	AMA_EC	0	7	378.8	2.116399	0.556	162	0.621739751552795	-136
1845	BNT-05	AMA_EC	0	7	468.4	1.743797	0.825	119	2.58879568965517	-64
1846	BNT-05	AMA_EC	0	7	468.4	1.743797	0.825	120	2.56666923076923	-64
1847	BNT-05	AMA_EC	0	7	468.4	1.743797	0.825	123	3.36470924369748	-64
1848	BNT-05	AMA_EC	0	7	468.4	1.743797	0.825	129	2.38333571428571	-64
1849	BNT-05	AMA_EC	0	7	468.4	1.743797	0.825	135	2.27500227272727	-64
1850	BNT-05	AMA_EC	0	7	468.4	1.743797	0.825	136	0.741482222222222	-64
1851	BNT-05	AMA_EC	0	7	468.4	1.743797	0.825	168	1.82000181818182	-64
1852	BNT-05	AMA_EC	0	7	468.4	1.743797	0.825	180	2.86000285714286	-64
1853	BNT-05	AMA_EC	0	7	468.4	1.743797	0.825	129	2.38333571428571	-64
1854	BNT-05	AMA_EC	0	7	468.4	1.743797	0.825	236	1.28884248927039	-64
1855	BNT-05	AMA_EC	0	7	468.4	1.743797	0.825	178	0.565537288135593	-64
1856	BNT-05	AMA_EC	0	7	468.4	1.743797	0.825	230	1.77168318584071	-64
1857	BNT-05	AMA_EC	0	7	468.4	1.743797	0.825	240	0.84117731092437	-64
1858	BNT-05	AMA_EC	0	7	468.4	1.743797	0.825	236	0.425957872340426	-64
1859	BNT-05	AMA_EC	0	7	468.4	1.743797	0.825	232	0.433333766233766	-64
1860	BNT-05	AMA_EC	0	7	468.4	1.743797	0.825	232	4.50901351351351	-64
1861	BNT-05	AMA_EC	0	7	468.4	1.743797	0.825	194	-1.02142959183673	-64
1862	BNT-05	AMA_EC	0	7	468.4	1.743797	0.825	287	1.05739542253521	-64
1863	BNT-05	AMA_EC	0	7	468.4	1.743797	0.825	191	0.526842631578947	-64
1864	BNT-05	AMA_EC	0	7	376.4	2.237982	0.599	185	1.65000164835165	-122
1865	BNT-05	AMA_EC	0	7	376.4	2.237982	0.599	181	3.43200342857143	-122
1866	BNT-05	AMA_EC	0	7	273	1.465234	0.608	117	0	-74
1867	BNT-05	AMA_EC	0	7	273	1.465234	0.608	114	0	-74
1868	BNT-05	AMA_EC	0	7	273	1.465234	0.608	100	0	-74
1869	BNT-05	AMA_EC	0	7	273	1.465234	0.608	111	0.910000909090909	-74
1870	BNT-05	AMA_EC	0	7	273	1.465234	0.608	151	2.02905608108108	-74
1871	BNT-05	AMA_EC	0	7	273	1.465234	0.608	169	3.68466625766871	-74
1872	BNT-05	AMA_EC	0	7	450.4	1.215935	0.65	152	0	-8
1873	BNT-05	AMA_EC	0	7	450.4	1.215935	0.65	292	0.690345517241379	-8
1874	BNT-05	AMA_EC	0	7	450.4	1.215935	0.65	288	0.348780836236934	-8
1875	BNT-05	AMA_EC	0	7	450.4	1.215935	0.65	272	0	-8
1876	BNT-05	AMA_EC	0	7	450.4	1.215935	0.65	250	0	-8
1877	BNT-05	AMA_EC	0	7	450.4	1.215935	0.65	244	0.411934567901235	-8
1878	BNT-05	AMA_EC	0	7	450.4	1.215935	0.65	235	0	-8
1879	BNT-05	AMA_EC	0	7	450.4	1.215935	0.65	190	0	-8
1880	BNT-05	AMA_EC	0	7	450.4	1.215935	0.65	141	6.02105864661654	-8
1881	BNT-05	AMA_EC	0	7	450.4	1.215935	0.65	137	1.48296444444444	-8
1882	BNT-05	AMA_EC	0	3	450.4	1.215935	0.65	114	2.70540810810811	-8
1883	BNT-05	AMA_EC	0	3	450.4	1.215935	0.65	108	2.86000285714286	-8
1884	BNT-05	AMA_EC	0	7	450.4	1.215935	0.65	350	0.575287931034483	-8
1885	BNT-05	AMA_EC	0	7	450.4	1.215935	0.65	210	0	-8
1886	BNT-05	AMA_EC	0	7	450.4	1.215935	0.65	323	0.623676635514019	-8
1887	BNT-05	AMA_EC	0	7	450.4	1.215935	0.65	315	0.962500961538462	-8
1888	BNT-05	AMA_EC	0	7	450.4	1.215935	0.65	378	0.8008008	-8
1889	BNT-05	AMA_EC	0	7	450.4	1.215935	0.65	372	0.541081621621622	-8
1890	BNT-05	AMA_EC	0	7	450.4	1.215935	0.65	360	0	-8
1891	BNT-05	AMA_EC	0	7	450.4	1.215935	0.65	357	0	-8
1892	BNT-05	AMA_EC	0	7	414.3	1.834132	0.749	137	3.01052932330827	-180
1893	BNT-05	AMA_EC	0	7	414.3	1.834132	0.749	165	1.22822208588957	-180
1894	BNT-05	AMA_EC	0	7	416.7	4.210937	0.579	142	6.77369097744361	-107
1895	BNT-05	AMA_EC	0	7	416.7	4.210937	0.579	225	1.35270405405405	-107
1896	BNT-05	AMA_EC	0	7	416.7	4.210937	0.579	155	6.90345517241379	-107
1897	BNT-05	AMA_EC	0	7	800	4.854107	0.455	136	3.82061450381679	-41
1898	BNT-05	AMA_EC	0	3	800	4.854107	0.455	110	4.76667142857143	-41
1899	BNT-05	AMA_EC	0	7	422	3.480312	0.819	197	1.02666769230769	-501
1900	BNT-05	AMA_EC	0	7	422	3.480312	0.819	198	-1.49403134328358	-501
1901	BNT-05	AMA_EC	0	7	422	3.480312	0.819	369	2.5025025	-501
1902	BNT-05	AMA_EC	0	7	504.4	1.52453	0.512	130	0	-302
1903	BNT-05	AMA_EC	0	7	504.4	1.52453	0.512	121	1.68235462184874	-302
1904	BNT-05	AMA_EC	0	7	504.4	1.52453	0.512	308	0.654249019607843	-302
1905	BNT-05	AMA_EC	0	7	468	2.152057	0.842	168	1.20602530120482	-94
1906	BNT-05	AMA_EC	0	7	479.7	2.75257	0.77	208	1.96274705882353	-267
1907	BNT-05	AMA_EC	0	7	479.7	2.75257	0.77	195	1.5640640625	-267
1908	BNT-05	AMA_EC	0	7	378.5	2.058013	0.787	265	2.31892123552124	-135
1909	BNT-05	AMA_EC	0	7	378.5	2.058013	0.787	187	1.63206684782609	-135
1910	BNT-05	AMA_EC	0	7	378.5	2.058013	0.787	147	2.08541875	-135
1911	BNT-05	AMA_EC	0	3	378.5	2.058013	0.787	146	3.54964893617021	-135
1912	BNT-05	AMA_EC	0	7	378.5	2.058013	0.787	143	1.41985957446809	-135
1913	BNT-05	AMA_EC	0	7	378.5	2.058013	0.787	126	2.44146585365854	-135
1914	BNT-05	AMA_EC	0	7	378.5	2.058013	0.787	126	3.28197049180328	-135
1915	BNT-05	AMA_EC	0	7	695.8	2.293593	0.537	180	2.27500227272727	-156
1916	BNT-05	AMA_EC	0	7	695.8	2.293593	0.537	192	3.22903548387097	-156
1917	BNT-05	AMA_EC	0	7	695.8	2.293593	0.537	232	-0.85555641025641	-156
1918	BNT-05	AMA_EC	0	7	695.8	2.293593	0.537	238	0.84830593220339	-156
1919	BNT-05	AMA_EC	0	7	695.8	2.293593	0.537	262	0	-156
1920	BNT-05	AMA_EC	0	7	695.8	2.293593	0.537	300	1.01111212121212	-156
1921	BNT-05	AMA_EC	0	7	586.85	1.603454	0.803	708	-0.701964235624123	-49
1922	BNT-05	AMA_EC	0	7	586.85	1.603454	0.803	115	2.68125267857143	-49
1923	BNT-05	AMA_EC	0	7	586.85	1.603454	0.803	170	3.6621987804878	-49
1924	BNT-05	AMA_EC	0	7	586.85	1.603454	0.803	203	-1.45776844660194	-49
1925	BNT-05	AMA_EC	0	7	586.85	1.603454	0.803	263	1.54594749034749	-49
1926	BNT-05	AMA_EC	0	7	461.7	1.937454	0.84	329	1.23200123076923	-86
1927	BNT-05	AMA_EC	0	7	461.7	1.937454	0.84	215	-0.922581566820277	-86
1928	BNT-05	AMA_EC	0	7	461.7	1.937454	0.84	112	0	-86
1929	BNT-05	AMA_EC	0	7	401.3	1.484534	0.616	120	0.84117731092437	-102
1930	BNT-05	AMA_EC	0	7	401.3	1.484534	0.616	223	0.450901351351351	-102
1931	BNT-05	AMA_EC	0	7	401.3	1.484534	0.616	100	0	-102
1932	BNT-05	AMA_EC	0	7	401.3	1.484534	0.616	292	0.343986597938144	-102
1933	BNT-05	AMA_EC	0	7	211.8	1.11594	0.578	150	-0.662914569536424	-120
1934	BNT-05	AMA_EC	0	7	211.8	1.11594	0.578	112	0.901802702702703	-120
1935	BNT-05	AMA_EC	1	5	364	1.692898	0.64	220	0	-136
1936	BNT-05	AMA_EC	0	7	364	1.692898	0.64	129	0.78203203125	-136
1937	BNT-05	AMA_EC	0	7	364	1.692898	0.64	240	0	-136
1938	BNT-05	AMA_EC	0	7	329.6	1.813681	0.696	208	1.46487951219512	-179
1939	BNT-05	AMA_EC	0	7	287	1.44023	0.625	187	2.18798032786885	-225
1940	BNT-05	AMA_EC	0	7	287	1.44023	0.625	200	0	-225
1941	BNT-05	AMA_EC	0	7	287	1.44023	0.625	182	2.2494404494382	-225
1942	BNT-05	AMA_EC	0	7	287	1.44023	0.625	159	0.633544936708861	-225
1943	BNT-05	AMA_EC	0	7	287	1.44023	0.625	212	0.474408056872038	-225
1944	BNT-05	AMA_EC	0	3	509.35	2.369932	0.707	101	0	-82
1945	BNT-05	AMA_EC	0	7	864	2.69067	0.765	782	0.12816914212548	-6
1946	BNT-05	AMA_EC	0	7	182.15	1.609676	0.55	110	0	-188
1947	BNT-05	AMA_EC	1	5	273	1.467549	0.56	102	0.5	-15
1948	BNT-05	AMA_EC	0	7	574.8	2.164608	0.787	346	1.17076140350877	-141
1949	BNT-05	AMA_EC	0	7	574.8	2.164608	0.787	303	2.36723209459459	-141
1950	BNT-05	AMA_EC	0	7	574.8	2.164608	0.787	293	1.03551827586207	-141
1951	BNT-05	AMA_EC	0	7	522.1	1.785923	0.657	600	0.334782943143813	-68
1952	BNT-05	AMA_EC	0	7	522.1	1.785923	0.657	533	1.52533485714286	-68
1953	BNT-05	AMA_EC	0	7	522.1	1.785923	0.657	184	1.1000010989011	-68
1954	BNT-05	AMA_EC	0	2	522.1	1.785923	0.657	114	6.5486046728972	-68
1955	BNT-05	AMA_EC	0	3	502.7	1.754993	0.758	115	-1.71111282051282	-158
1956	BNT-05	AMA_EC	0	7	502.7	1.754993	0.758	165	3.128128125	-158
1957	BNT-05	AMA_EC	0	7	502.7	1.754993	0.758	133	0	-158
1958	BNT-05	AMA_EC	0	7	502.7	1.754993	0.758	127	0	-158
1959	BNT-05	AMA_EC	0	7	502.7	1.754993	0.758	211	0	-158
1960	BNT-05	AMA_EC	0	7	502.7	1.754993	0.758	120	0	-158
1961	BNT-05	AMA_EC	0	7	502.7	1.754993	0.758	214	0.469953521126761	-158
1962	BNT-05	AMA_EC	1	5.99900000000002	502.7	1.754993	0.758	117	-2.5	-158
1963	BNT-05	AMA_EC	0	7	502.7	1.754993	0.758	123	0.82049262295082	-158
1964	BNT-05	AMA_EC	0	7	502.7	1.754993	0.758	196	1.55596010362694	-158
1965	BNT-05	AMA_EC	0	7	502.7	1.754993	0.758	420	0	-158
1966	BNT-05	AMA_EC	0	7	502.7	1.754993	0.758	297	2.06391958762887	-158
1967	BNT-05	AMA_EC	0	7	444.05	1.750545	0.751	518	2.57683366336634	-143
1968	BNT-05	AMA_EC	0	7	686.95	6.182253	0.383	102	0.991090099009901	-206
1969	BNT-05	AMA_EC	0	7	835	2.090465	0.498	390	1.0373067357513	-258
1970	BNT-05	AMA_EC	0	7	187.2	0.7431567	0.71	101	0	-149
1971	BNT-05	AMA_EC	0	3	187.2	0.7431567	0.71	111	-3.48174260869565	-149
1972	BNT-05	AMA_EC	0	7	187.2	0.7431567	0.71	115	2.68125267857143	-149
1973	BNT-05	AMA_EC	0	7	746.05	3.19837	0.619	176	0.572000571428571	-213
1974	BNT-05	AMA_EC	0	7	746.05	3.19837	0.619	130	4.004004	-213
1975	BNT-05	AMA_EC	0	7	746.05	3.19837	0.619	110	2.80654485981308	-213
1976	BNT-05	AMA_EC	0	7	746.05	3.19837	0.619	210	1.45072608695652	-213
1977	BNT-05	AMA_EC	0	7	746.05	3.19837	0.619	220	2.32790930232558	-213
1978	BNT-05	AMA_EC	0	7	746.05	3.19837	0.619	235	4.91562946428571	-213
1979	BNT-05	AMA_EC	0	7	485	1.531982	0.634	203	3.04873401015228	-56
1980	BNT-05	AMA_EC	0	7	485	1.531982	0.634	272	0.369373062730627	-56
1981	BNT-05	AMA_EC	0	7	485	1.531982	0.634	560	-0.533393072824156	-56
1982	BNT-05	AMA_EC	0	7	485	1.531982	0.634	147	1.38069103448276	-56
1983	BNT-05	AMA_EC	0	7	485	1.531982	0.634	572	0.704930281690141	-56
1984	BNT-05	AMA_EC	0	7	446.3243	1.904048	0.701	108	0.935514953271028	-119.83
1985	BNT-05	AMA_EC	0	7	446.3243	1.904048	0.701	110	2.80654485981308	-119.83
1986	BNT-05	AMA_EC	0	7	446.3243	1.904048	0.701	137	1.48296444444444	-119.83
1987	BNT-05	AMA_EC	0	7	446.3243	1.904048	0.701	125	0.807258870967742	-119.83
1988	BNT-05	AMA_EC	0	7	446.3243	1.904048	0.701	135	0.747015671641791	-119.83
1989	BNT-05	AMA_EC	0	7	446.3243	1.904048	0.701	141	0.715000714285714	-119.83
1990	BNT-05	AMA_EC	0	7	446.3243	1.904048	0.701	145	0.695139583333333	-119.83
1991	BNT-05	AMA_EC	0	7	446.3243	1.904048	0.701	109	-0.910000909090909	-119.83
1992	BNT-05	AMA_EC	0	7	446.3243	1.904048	0.701	150	1.35270405405405	-119.83
1993	BNT-05	AMA_EC	0	7	446.3243	1.904048	0.701	363	1.68235462184874	-119.83
1994	BNT-05	AMA_EC	0	7	446.3243	1.904048	0.701	285	0	-119.83
1995	BNT-05	AMA_EC	0	7	446.3243	1.904048	0.701	164	0.614111042944785	-119.83
1996	BNT-05	AMA_EC	0	7	446.3243	1.904048	0.701	990	0	-119.83
1997	BNT-05	AMA_EC	0	7	446.3243	1.904048	0.701	811	0.371658787128713	-119.83
1998	BNT-05	AMA_EC	0	7	446.3243	1.904048	0.701	464	1.09041503267974	-119.83
1999	BNT-05	AMA_EC	0	7	446.3243	1.904048	0.701	290	1.4000013986014	-119.83
[truncated: 114,432 more rows]
