# Supplementary material for: Tree mode of death and mortality risk factors across Amazon forests
Source: Nat Commun. 2020 Nov 9;11:5515. doi: 10.1038/s41467-020-18996-3 (PMC7652827; doi:10.1038/s41467-020-18996-3)
Supplement: Supplementary file 3 — Source Data [file 41467_2020_18996_MOESM3_ESM.zip › SourceData/SourceData_Figure2.csv]

Figure 2a
quantiles	North	East-Central	West	South
0	0.5709196	0.4683102	0.7284784	1.05329
25	1.0271626	0.9949451	1.7499884	1.841356
50	1.1932238	1.3468248	2.0653641	2.465333
75	1.6838196	1.532526	2.4470928	3.434739
1	2.0256263	2.2827189	3.2995351	4.593565
Figure 2b
region	Mean (%)	upper CI	lower CI	mod
All	48	52	45	standing
North	51	59	42	standing
E-C	61	72	50	standing
West	44	48	40	standing
South	55	63	48	standing
All	51	54	48	broken/uprooted
North	49	57	41	broken/uprooted
E-C	39	50	28	broken/uprooted
West	55	59	51	broken/uprooted
South	44	52	37	broken/uprooted
Figure 2c
quantiles	North	East-Central	West	South
0	0.2207279	0.1375767	0.285051	0.3670571
25	0.3774888	0.3989502	0.5565496	0.9644429
50	0.4949036	0.6170607	0.6727455	1.161584
75	0.6529976	1.1970642	0.8512007	1.6884692
1	0.959298	2.301125	1.2679088	2.22582
Figure 2d
quantiles	North	East-Central	West	South
0	0.09018015	0	0	0
25	0.37283731	0.0739738	0.748763	0.8301484
50	0.61160663	0.2977627	0.9687795	0.9508126
75	0.84737507	0.7020932	1.2943948	1.4528191
1	1.40733523	0.9632561	2.0349264	2.1117447
