# Supplementary material for: Tree mode of death and mortality risk factors across Amazon forests
Source: Nat Commun. 2020 Nov 9;11:5515. doi: 10.1038/s41467-020-18996-3 (PMC7652827; doi:10.1038/s41467-020-18996-3)
Supplement: Supplementary file 3 — Source Data [file 41467_2020_18996_MOESM3_ESM.zip › SourceData/SourceData_FigureS2.csv]

	Plot.Code	notstanding	lik.standing	dead	interval	D	DrelGR	MaxD	MeangrD	WD	WDA
1	35	NA	NA	0	15.452	179	4.95032	519.5	3.066416	0.512	-176
2	35	NA	NA	0	15.452	185	0.961698901	208	0.8828268	0.625	-225
3	35	NA	NA	0	15.452	265	3.5005836	407.25	2.309477	0.7	-324
4	35	1	0	1	8.376	385	0.263157895	444.2	2.627827	0.52	-117
5	35	NA	NA	0	15.452	113	1.051226126	468.4	3.114256	0.501	-103
6	35	NA	NA	0	15.452	116	0	627.1	1.966322922	0.777	-256
7	35	NA	NA	0	15.452	213	1.982531068	315.05	5.276187	0.559	-190
8	35	NA	NA	0	15.452	137	0.428993088	315.05	5.276187	0.559	-190
9	35	NA	NA	0	15.452	118	0	315.05	5.276187	0.559	-190
10	35	NA	NA	0	15.452	151	0.388953733	315.15	5.254265	0.598	-190
11	35	NA	NA	0	15.452	398	-0.146223208	321	1.702639949	0.64	-69
12	35	NA	NA	0	15.452	117	0.502957414	321	1.702639949	0.64	-69
13	35	NA	NA	0	15.452	120	0.988865254	321	1.702639949	0.64	-69
14	35	NA	NA	0	15.452	156	0.376406839	321	1.702639949	0.64	-69
15	35	NA	NA	0	15.452	161	-0.360142346	321	1.702639949	0.64	-69
16	35	NA	NA	0	15.452	181	-0.951245652	225	2.050313	0.39	-152
17	35	NA	NA	0	15.452	190	1.576839459	225	2.050313	0.39	-152
18	35	1	0	1	15.452	241	2.26330819	279.5	2.01182	0.77	-291
19	35	NA	NA	0	15.452	156	0	246.5	1.570372	0.82	-169
20	35	NA	NA	0	15.452	247	-0.235254274	246.5	1.570372	0.82	-169
21	35	NA	NA	0	15.452	235	3.977935909	540.4	11.83557	0.378	-143
22	35	NA	NA	0	15.452	256	6.5953	540.4	11.83557	0.378	-143
23	35	NA	NA	0	15.452	112	0	392.4	1.982389	0.522	-121
24	35	NA	NA	0	15.452	364	1.479119718	826	3.572901	0.62	-288
25	35	NA	NA	0	15.452	494	1.452524274	826	3.572901	0.62	-288
26	35	NA	NA	0	15.452	165	0.715865644	407.8	1.203636	0.755	-24
27	35	NA	NA	0	15.452	101	0.5834306	407.8	1.203636	0.755	-24
28	35	NA	NA	0	15.452	262	0.223536628	407.8	1.203636	0.755	-24
29	35	NA	NA	0	15.452	184	0	436.8	1.465283	0.798	-24
30	35	NA	NA	0	15.452	158	0	407.8	1.203636	0.755	-24
31	35	NA	NA	0	15.452	240	1.752795708	529.5	2.192115759	0.467	-19
32	35	NA	NA	0	15.452	676	0.173124777	990.25	2.722317	0.507	-156
33	35	NA	NA	0	15.452	122	1.470833613	700.15	1.512249	0.633	-156
34	35	NA	NA	0	15.452	297	0.79649215	700.15	1.512249	0.633	-156
35	35	NA	NA	0	15.452	268	1.10918365	265.8	2.381518	0.579	-146
36	35	NA	NA	0	15.452	254	0	302.6	1.530054	0.785	-38
37	35	NA	NA	0	15.452	279	0	302.6	1.530054	0.785	-38
38	35	NA	NA	0	15.452	313	0.186996987	302.6	1.530054	0.785	-38
39	35	NA	NA	0	15.452	145	2.518405036	242.8	1.919484	0.628	-283
40	35	NA	NA	0	15.452	695	-0.083826236	878.9	2.324758	0.923	-188
41	35	NA	NA	0	15.452	108	1.100812264	163.55	1.153509	0.577	-136
42	35	NA	NA	0	15.452	148	-1.906635948	228.4	2.125296239	0.747	-141
43	35	0	1	1	15.452	128	0	256	1.045279587	0.747	-141
44	35	NA	NA	0	15.452	283	-0.61199021	195.6	1.283626	0.765	-6
45	35	NA	NA	0	15.452	117	-0.980555462	195.6	1.283626	0.765	-6
46	35	1	0	1	8.376	750	0.080321285	527.4	1.483132	0.627	-217
47	35	NA	NA	0	15.452	253	0.464884861	469	1.888594	0.852	-41
48	35	NA	NA	0	15.452	135	0.43539597	469	1.888594	0.852	-41
49	35	NA	NA	0	15.452	159	1.121982051	486.65	1.840342	0.825	-41
50	35	NA	NA	0	15.452	159	0	469	1.888594	0.852	-41
51	35	NA	NA	0	15.452	165	-0.351464217	469	1.888594	0.852	-41
52	35	NA	NA	0	15.452	174	0.337243121	400	1.058174	0.909	-41
53	35	NA	NA	0	15.452	188	1.594072678	469	1.888594	0.852	-41
54	35	NA	NA	0	15.452	207	0.283218738	469	1.888594	0.852	-41
55	35	NA	NA	0	15.452	239	0.492346414	469	1.888594	0.852	-41
56	35	NA	NA	0	15.452	111	1.070514679	469	1.888594	0.852	-41
57	35	NA	NA	0	15.452	277	-0.418229749	469	1.888594	0.852	-41
58	35	NA	NA	0	15.452	293	0.807516263	469	1.888594	0.852	-41
59	35	NA	NA	0	15.452	310	0	469	1.888594	0.852	-41
60	35	NA	NA	0	15.452	344	0.686388824	469	1.888594	0.852	-41
61	35	NA	NA	0	15.452	303	0.19318894	469	1.888594	0.852	-41
62	35	NA	NA	0	15.452	424	0	469	1.888594	0.852	-41
63	35	NA	NA	0	15.452	462	0.253665435	469	1.888594	0.852	-41
64	35	NA	NA	0	15.452	553	0.211771506	400	1.058174	0.909	-41
65	35	NA	NA	0	15.452	207	-0.280495481	469	1.888594	0.852	-41
66	35	NA	NA	0	15.452	651	-0.089483221	469	1.888594	0.852	-41
67	35	NA	NA	0	15.452	109	1.090524299	469	1.888594	0.852	-41
68	35	NA	NA	0	15.452	109	3.398624272	469	1.888594	0.852	-41
69	35	NA	NA	0	15.452	110	0	469	1.888594	0.852	-41
70	35	NA	NA	0	15.452	112	-0.516310265	469	1.888594	0.852	-41
71	35	NA	NA	0	15.452	304	0.192551353	400	1.058174	0.909	-41
72	35	NA	NA	0	15.452	183	0.644674586	388.2	1.145818	0.876	-41
73	35	NA	NA	0	15.452	158	0.747987821	469	1.888594	0.852	-41
74	35	NA	NA	0	15.452	115	-0.502957414	486.65	1.840342	0.825	-41
75	35	NA	NA	0	15.452	101	0	502.85	1.254205	0.86	-41
76	35	NA	NA	0	15.452	148	0	502.85	1.254205	0.86	-41
77	35	NA	NA	0	15.452	335	0.883985758	502.85	1.254205	0.86	-41
78	35	NA	NA	0	15.452	112	2.160853704	427.95	1.294063	0.792	-49
79	35	NA	NA	0	15.452	112	-0.516310265	383.25	2.185288	0.9	-41
80	35	NA	NA	0	15.452	136	0.870791791	383.25	2.185288	0.9	-41
81	35	NA	NA	0	15.452	139	-1.631973427	297.9	1.445777	0.737	-144
82	35	NA	NA	0	15.452	144	1.666944286	297.9	1.445777	0.737	-144
83	35	NA	NA	0	15.452	283	-0.813143554	603	1.500614589	0.782	-274
84	35	NA	NA	0	15.452	325	1.472380126	603	1.500614589	0.782	-274
85	35	NA	NA	0	15.452	405	1.175678841	603	1.500614589	0.782	-274
86	35	NA	NA	0	15.452	704	0.249685021	917	3.10993	0.727	-101
87	35	NA	NA	0	15.452	850	0.206646045	917	3.10993	0.727	-101
88	35	NA	NA	0	15.452	131	0.448792769	391.9	2.112123	0.575	-102
89	35	NA	NA	0	15.452	242	3.855268282	297.5	4.214283722	0.576	-80
90	35	NA	NA	0	15.452	198	3.76406828	297.5	4.214283722	0.576	-80
91	35	NA	NA	0	15.452	111	0	369.55	3.641402546	0.576	-80
92	35	NA	NA	0	15.452	108	0	298	1.552953	0.696	-179
93	35	NA	NA	0	15.452	184	-0.627344624	340.9	1.4204	0.798	-221
94	35	NA	NA	0	15.452	767	0.229095812	839.45	2.762392	0.82	-159
95	35	NA	NA	0	15.452	284	0.206159223	502.85	1.254205	0.86	-41
96	35	NA	NA	0	15.452	470	2.593024444	640	5.912701	0.586	-107
97	35	NA	NA	0	15.452	322	3.658475248	640	5.912701	0.586	-107
98	35	NA	NA	0	15.452	372	3.14027762	640	5.912701	0.586	-107
99	35	NA	NA	0	15.452	439	0.80844873	457.4	2.056142	0.579	-107
100	35	1	0	1	15.452	121	0.980555462	457.4	2.056142	0.579	-107
101	35	NA	NA	0	10.452	151	6.434896324	386.6	4.165442	0.82	-107
102	35	NA	NA	0	15.452	313	1.334645098	431.8	1.688418	0.572	-95
103	35	NA	NA	0	15.452	226	3.271573364	431.8	1.688418	0.572	-95
104	35	NA	NA	0	15.452	123	0.964347934	550.8	4.885242	0.351	-185
105	35	NA	NA	0	15.452	150	0.788419595	246.3	1.823329	0.506	-140
106	35	NA	NA	0	15.452	170	1.048079042	179.5	0.944825226	0.513	-34
107	35	0	1	1	15.452	110	2.201624528	255.9	0.9414025	0.803	-61
108	35	NA	NA	0	15.452	510	-0.341187524	557.75	3.179312	0.648	-120
109	35	NA	NA	0	15.452	199	1.196780513	427.95	1.294063	0.792	-49
110	35	NA	NA	0	15.452	138	1.296512593	427.95	1.294063	0.792	-49
111	35	NA	NA	0	15.452	192	0	427.95	1.294063	0.792	-49
112	35	NA	NA	0	15.452	217	1.376015566	380.8	1.304898	0.799	-49
113	35	NA	NA	0	15.452	275	0.86115203	427.95	1.294063	0.792	-49
114	35	NA	NA	0	15.452	299	0.791092203	427.95	1.294063	0.792	-49
115	35	NA	NA	0	15.452	352	0.67060977	427.95	1.294063	0.792	-49
116	35	NA	NA	0	15.452	361	0.819425	380.8	1.304898	0.799	-49
117	35	NA	NA	0	15.452	581	0	427.95	1.294063	0.792	-49
118	35	NA	NA	0	15.452	117	1.53534386	427.95	1.294063	0.792	-49
119	35	NA	NA	0	15.452	215	0.547822066	427.95	1.294063	0.792	-49
120	35	NA	NA	0	15.452	354	0.331494602	380.8	1.304898	0.799	-49
121	35	NA	NA	0	15.452	291	0.813143554	380.8	1.304898	0.799	-49
122	35	NA	NA	0	15.452	232	1.548930531	380.8	1.304898	0.799	-49
123	35	NA	NA	0	15.452	238	1.251996996	380.8	1.304898	0.799	-49
124	35	NA	NA	0	15.452	265	0.443673384	380.8	1.304898	0.799	-49
125	35	NA	NA	0	15.452	270	0.216888699	380.8	1.304898	0.799	-49
126	35	NA	NA	0	15.452	271	0	380.8	1.304898	0.799	-49
127	35	NA	NA	0	15.452	281	0.842498917	380.8	1.304898	0.799	-49
128	35	NA	NA	0	15.452	227	1.583974208	380.8	1.304898	0.799	-49
129	35	NA	NA	0	15.452	298	0.793782993	380.8	1.304898	0.799	-49
130	35	NA	NA	0	15.452	308	0.381327124	380.8	1.304898	0.799	-49
131	35	NA	NA	0	15.452	322	0.364644063	380.8	1.304898	0.799	-49
132	35	NA	NA	0	15.452	224	1.060782727	380.8	1.304898	0.799	-49
133	35	NA	NA	0	15.452	382	0.773780637	427.95	1.294063	0.792	-49
134	35	NA	NA	0	15.452	292	0	380.8	1.304898	0.799	-49
135	35	NA	NA	0	15.452	363	0.323230194	380.8	1.304898	0.799	-49
136	35	NA	NA	0	15.452	325	0.361257276	380.8	1.304898	0.799	-49
137	35	NA	NA	0	15.452	120	-1.423001626	427.95	1.294063	0.792	-49
138	35	0	1	1	8.376	293	0.276816609	380.8	1.304898	0.799	-49
139	35	NA	NA	0	15.452	305	0.972384333	380.8	1.304898	0.799	-49
140	35	NA	NA	0	15.452	219	0.267628716	380.8	1.304898	0.799	-49
141	35	NA	NA	0	7.076	100	0	380.8	1.304898	0.799	-49
142	35	NA	NA	0	15.452	107	1.11129619	380.8	1.304898	0.799	-49
143	35	NA	NA	0	15.452	125	0.470508548	380.8	1.304898	0.799	-49
144	35	NA	NA	0	15.452	128	1.4002336	380.8	1.304898	0.799	-49
145	35	0	1	1	15.452	135	1.325978788	380.8	1.304898	0.799	-49
146	35	NA	NA	0	15.452	144	0.407993427	380.8	1.304898	0.799	-49
147	35	NA	NA	0	15.452	187	1.275257923	380.8	1.304898	0.799	-49
148	35	NA	NA	0	15.452	149	-0.388953733	380.8	1.304898	0.799	-49
149	35	NA	NA	0	15.452	168	0.349359641	380.8	1.304898	0.799	-49
150	35	NA	NA	0	15.452	178	0.662989205	380.8	1.304898	0.799	-49
151	35	NA	NA	0	15.452	185	0.637628962	380.8	1.304898	0.799	-49
152	35	NA	NA	0	15.452	218	0.540213426	380.8	1.304898	0.799	-49
153	35	NA	NA	0	15.452	187	1.275257923	380.8	1.304898	0.799	-49
154	35	NA	NA	0	15.452	107	2.265749515	380.8	1.304898	0.799	-49
155	35	NA	NA	0	15.452	201	0.883985859	380.8	1.304898	0.799	-49
156	35	NA	NA	0	15.452	649	0.270943034	510.4	1.228709	0.83	-49
157	35	NA	NA	0	15.452	290	0.815986713	466	1.228709	0.803	-49
158	35	NA	NA	0	15.452	134	0.883985606	466	1.228709	0.803	-49
159	35	NA	NA	0	15.452	182	0.322337348	401.9	1.034434	0.88	-64
160	35	NA	NA	0	15.452	174	5.1050175	418	2.170819	0.825	-64
161	35	NA	NA	0	15.452	146	0	418	2.170819	0.825	-64
162	35	NA	NA	0	15.452	137	1.30618806	444	2.183894	0.816	-64
163	35	NA	NA	0	15.452	155	0.378851039	444	2.183894	0.816	-64
164	35	NA	NA	0	15.452	405	0.72928825	650.25	2.201379	0.921	-64
165	35	NA	NA	0	15.452	134	1.336100763	315	1.120602	0.88	-64
166	35	NA	NA	0	15.452	321	-0.181189627	460	1.700493	0.88	-64
167	35	NA	NA	0	15.452	180	0.325938883	494.75	1.282916	0.825	-64
168	35	NA	NA	0	15.452	183	0.644674586	494.75	1.282916	0.825	-64
169	35	NA	NA	0	15.452	211	0	494.75	1.282916	0.825	-64
170	35	NA	NA	0	15.452	170	0.694560119	494.75	1.282916	0.825	-64
171	35	NA	NA	0	15.452	143	0.41086662	494.75	1.282916	0.825	-64
172	35	NA	NA	0	15.452	103	0	360.4	1.371831	0.88	-64
173	35	NA	NA	0	15.452	659	-0.351994268	436.95	1.599292	0.82	-64
174	35	NA	NA	0	15.452	119	-2.352542742	384.5	1.701842	0.79	-135
175	35	1	0	1	15.452	217	0.542726047	384.5	1.701842	0.79	-135
176	35	NA	NA	0	15.452	627	0.754029887	552.55	1.532815	0.33	-258
177	35	NA	NA	0	15.452	193	0.303870104	226.1	1.163681	0.635	-74
178	35	0	0	1	8.376	133	0.305343511	226.1	1.163681	0.635	-74
179	35	NA	NA	0	15.452	301	-0.765154754	797.25	2.271407	0.868	-211
180	35	NA	NA	0	15.452	184	0	841.4	2.704417	0.921	-211
181	35	NA	NA	0	15.452	383	0	797.25	2.271407	0.86	-211
182	35	NA	NA	0	15.452	660	0.535257339	678	1.864964	0.87	-211
183	35	NA	NA	0	15.452	105	0	298	1.748408	0.766	-94
184	35	NA	NA	0	15.452	218	0.268862028	537.9	1.652702	0.514	-94
185	35	NA	NA	0	15.452	115	0.511781228	308.3	1.356027	0.771	-229
186	35	NA	NA	0	15.452	108	1.100812264	413.6	1.65082	0.745	-198
187	35	NA	NA	0	15.452	129	-0.448792769	413.6	1.65082	0.745	-198
188	35	NA	NA	0	15.452	477	0.369259916	577.95	1.174234	0.675	-108
189	35	NA	NA	0	15.452	117	0.502957414	797.25	2.271407	0.868	-211
190	35	0	1	1	15.452	141	0	514.6	1.793337	0.67	-68
191	35	NA	NA	0	15.452	178	4.217570482	514.6	1.793337	0.67	-68
192	35	1	0	1	15.452	213	0.275203113	514.6	1.793337	0.67	-68
193	35	NA	NA	0	15.452	221	1.62817814	514.6	1.793337	0.67	-68
194	35	NA	NA	0	15.452	267	0.440324906	514.6	1.793337	0.67	-68
195	35	NA	NA	0	15.452	278	2.403646442	514.6	1.793337	0.67	-68
196	35	NA	NA	0	15.452	100	0	514.6	1.793337	0.67	-68
197	35	NA	NA	0	15.452	112	-0.516310265	533	1.856798	0.787	-49
198	35	NA	NA	0	15.452	586	0.705356477	533	1.856798	0.787	-49
199	35	NA	NA	0	15.452	496	0.594124847	533	1.856798	0.787	-49
200	35	NA	NA	0	15.452	480	0.73851962	533	1.856798	0.787	-49
201	35	NA	NA	0	15.452	440	0.806585945	533	1.856798	0.787	-49
202	35	NA	NA	0	15.452	366	-0.317081793	533	1.856798	0.787	-49
203	35	NA	NA	0	15.452	339	0	533	1.856798	0.787	-49
204	35	NA	NA	0	15.452	120	1.495976068	533	1.856798	0.787	-49
205	35	NA	NA	0	15.452	111	1.620640741	533	1.856798	0.787	-49
206	35	0	0	1	8.376	169	0.864197531	533	1.856798	0.787	-49
207	35	NA	NA	0	15.452	247	2.20625	533	1.856798	0.787	-49
208	35	NA	NA	0	15.452	656	0.268038591	404.3	1.695948	0.84	-86
209	35	NA	NA	0	15.452	250	3.461028814	468.4	3.114256	0.501	-103
210	35	NA	NA	0	15.452	153	-0.378851039	206.1	1.862269	0.893	-136
211	35	NA	NA	0	15.452	275	5.834304	798.4	3.291713	0.67	-300
212	35	NA	NA	0	15.452	291	0.201182966	440.9	1.727161	0.454	-171
213	35	NA	NA	0	15.452	241	1.745305128	440.9	1.727161	0.454	-171
214	35	0	0	1	8.376	339	0.118694362	375.4	1.575306	0.579	-196
215	35	NA	NA	0	15.452	277	0.211387899	601.5	3.086573	0.664	-230
216	35	NA	NA	0	15.452	228	4.108666197	692.05	3.021914	0.466	-23
217	35	0	1	1	15.452	626	0.375196463	509.3	2.001285	0.512	-302
218	35	NA	NA	0	15.452	301	0.985524662	387.5	2.001285	0.512	-302
219	35	NA	NA	0	15.452	233	1.019092576	387.5	2.001285	0.512	-302
220	35	NA	NA	0	15.452	740	0.396891565	864.5	3.924388	0.537	-338
221	35	NA	NA	0	15.452	177	0.666777714	387.5	2.001285	0.512	-302
222	35	NA	NA	0	15.452	159	2.686851316	387.5	2.001285	0.512	-302
223	35	NA	NA	0	15.452	449	0	387.5	2.001285	0.512	-302
224	35	NA	NA	0	15.452	158	2.704645033	387.5	2.001285	0.512	-302
225	35	NA	NA	0	15.452	195	1.852160317	182.7	1.515555	0.62	-180
226	35	NA	NA	0	15.452	115	0	182.7	1.515555	0.62	-180
227	35	NA	NA	0	7.076	131	8.117294783	427.9	5.761436	0.38	-147
228	35	NA	NA	0	15.452	250	2.178786307	533.5	1.844088	0.694	-158
229	35	NA	NA	0	15.452	272	3.165902326	533.5	1.844088	0.694	-158
230	35	NA	NA	0	15.452	124	1.446522314	362	1.468214	0.942	-158
231	35	NA	NA	0	15.452	114	0	338.65	1.961017	0.758	-158
232	35	NA	NA	0	15.452	305	0.579566887	385	1.395645	0.784	-158
233	35	NA	NA	0	15.452	139	2.632017293	385	1.395645	0.784	-158
234	35	NA	NA	0	15.452	206	2.052268342	362	1.468214	0.942	-158
235	35	NA	NA	0	15.452	123	-0.470508548	362	1.468214	0.942	-158
236	35	NA	NA	0	15.452	139	0	362	1.468214	0.942	-158
237	35	NA	NA	0	15.452	148	0.396891565	362	1.468214	0.942	-158
238	35	NA	NA	0	15.452	252	2.160853909	277.4	0.9721457	0.758	-158
239	35	NA	NA	0	15.452	165	0.355750366	277.4	0.9721457	0.758	-158
240	35	NA	NA	0	15.452	216	0.27136307	277.4	0.9721457	0.758	-158
241	35	NA	NA	0	15.452	213	0	277.4	0.9721457	0.758	-158
242	35	NA	NA	0	15.452	183	0	277.4	0.9721457	0.758	-158
243	35	NA	NA	0	15.452	116	0.507330957	277.4	0.9721457	0.758	-158
244	35	NA	NA	0	15.452	163	0.360142346	277.4	0.9721457	0.758	-158
245	35	NA	NA	0	15.452	143	1.250208571	277.4	0.9721457	0.758	-158
246	35	NA	NA	0	15.452	124	2.451389076	277.4	0.9721457	0.758	-158
247	35	NA	NA	0	15.452	117	0.502957414	277.4	0.9721457	0.758	-158
248	35	NA	NA	0	15.452	106	0	277.4	0.9721457	0.758	-158
249	35	NA	NA	0	10.452	106	1.121981731	277.4	0.9721457	0.758	-158
250	35	NA	NA	0	15.452	285	0.83050605	277.4	0.9721457	0.758	-158
251	35	NA	NA	0	15.452	143	0.827560993	277.4	0.9721457	0.758	-158
252	35	NA	NA	0	15.452	178	1.686215607	277.4	0.9721457	0.758	-158
253	35	NA	NA	0	15.452	176	3.144236527	575.8	1.904473	1.113	-158
254	35	NA	NA	0	15.452	275	0	502.7	1.754993	0.758	-158
255	35	NA	NA	0	15.452	139	0.422775797	886	2.466442	0.65	-158
256	35	NA	NA	0	15.452	454	0.258155088	492	1.711446	0.66	-158
257	35	NA	NA	0	15.452	383	0.615757784	520.95	1.56887	0.93	-158
258	35	NA	NA	0	15.452	237	0.496536596	520.95	1.56887	0.93	-158
259	35	NA	NA	0	15.452	169	-0.682374854	348.2	1.155711	0.758	-158
260	35	NA	NA	0	15.452	197	0.297668673	348.2	1.155711	0.758	-158
261	35	NA	NA	0	15.452	294	2.054333099	348.2	1.155711	0.758	-158
262	35	NA	NA	0	15.452	151	0.783128188	886	2.466442	0.65	-158
263	35	NA	NA	0	15.452	125	0.470508548	886	2.466442	0.65	-158
264	35	NA	NA	0	15.452	401	0.439771859	492	1.711446	0.758	-158
265	35	NA	NA	0	15.452	106	0.55564819	492	1.711446	0.758	-158
266	35	NA	NA	0	15.452	209	3.241280808	492	1.711446	0.758	-158
267	35	NA	NA	0	15.452	199	0.592315228	484	1.306425	0.92	-158
268	35	NA	NA	0	15.452	261	2.5670944	484	1.306425	0.92	-158
269	35	NA	NA	0	15.452	145	-0.39961	484	1.306425	0.92	-158
270	35	NA	NA	0	15.452	446	0.395099774	507.8	1.637095	0.964	-158
271	35	NA	NA	0	15.452	295	7.853873077	290	2.211194	0.556	-136
272	35	NA	NA	0	15.452	111	2.181048598	225	0.8490719	0.685	-136
273	35	NA	NA	0	15.452	114	1.041840179	331.2	1.685646	0.558	-136
274	35	NA	NA	0	15.452	177	0.331494659	331.2	1.685646	0.558	-136
275	35	NA	NA	0	15.452	116	1.548930973	372.5	2.310795	0.57	-136
276	35	NA	NA	0	15.452	231	1.555814667	372.5	2.310795	0.57	-136
277	35	0	1	1	15.452	485	0.485181289	372.5	2.310795	0.57	-136
278	35	NA	NA	0	15.452	105	-0.550406226	225	0.8490719	0.685	-136
279	35	NA	NA	0	15.452	128	0.926080159	225	0.8490719	0.685	-136
280	35	NA	NA	0	15.452	157	0.373993974	225	0.8490719	0.685	-136
281	35	NA	NA	0	15.452	140	0.845551449	225	0.8490719	0.685	-136
282	35	NA	NA	0	15.452	112	5.097936893	225	0.8490719	0.685	-136
283	35	NA	NA	0	15.452	242	2.514787069	561.2	3.191651	0.437	-180
284	35	NA	NA	0	15.452	115	0.511781228	232.8	2.133376	0.669	-66
285	35	NA	NA	0	15.452	110	0.535257431	307.75	1.410295	0.78	-67
286	35	NA	NA	0	15.452	156	-0.73851962	452	1.292961	0.779	-41
287	35	NA	NA	0	15.452	150	2.430960417	307.75	1.410295	0.78	-67
288	35	NA	NA	0	15.452	146	2.068902837	307.75	1.410295	0.78	-67
289	35	NA	NA	0	15.452	199	0.294661919	307.75	1.410295	0.78	-67
290	35	NA	NA	0	15.452	144	1.241341844	307.75	1.410295	0.78	-67
291	35	NA	NA	0	15.452	143	0.827560993	307.75	1.410295	0.78	-67
292	35	NA	NA	0	15.452	138	0	307.75	1.410295	0.78	-67
293	35	NA	NA	0	15.452	131	0.448792769	307.75	1.410295	0.78	-67
294	35	NA	NA	0	15.452	148	-1.535343421	307.75	1.410295	0.78	-67
295	35	NA	NA	0	15.452	114	0	307.75	1.410295	0.78	-67
296	35	NA	NA	0	15.452	159	1.121982051	307.75	1.410295	0.78	-67
297	35	NA	NA	0	15.452	109	0.540213519	307.75	1.410295	0.78	-67
298	35	NA	NA	0	15.452	107	-0.540213519	307.75	1.410295	0.78	-67
299	35	NA	NA	0	15.452	107	2.265749515	307.75	1.410295	0.78	-67
300	35	NA	NA	0	15.452	101	0	307.75	1.410295	0.78	-67
301	35	1	0	1	8.376	248	0	307.75	1.410295	0.78	-67
302	35	1	0	1	8.376	205	0	307.75	1.410295	0.78	-67
303	35	0	1	1	8.376	185	0.218579235	307.75	1.410295	0.78	-67
304	35	0	1	1	8.376	104	0	307.75	1.410295	0.78	-67
305	35	NA	NA	0	15.452	131	0.904543411	307.75	1.410295	0.78	-67
306	35	NA	NA	0	15.452	169	1.41437697	307.75	1.410295	0.78	-67
307	35	NA	NA	0	15.452	198	1.202949485	307.75	1.410295	0.78	-67
308	35	NA	NA	0	15.452	200	1.495975897	307.75	1.410295	0.78	-67
309	35	NA	NA	0	15.452	190	1.254689247	307.75	1.410295	0.78	-67
310	35	NA	NA	0	15.452	180	0	307.75	1.410295	0.78	-67
311	35	NA	NA	0	15.452	183	1.977730508	307.75	1.410295	0.78	-67
312	35	NA	NA	0	15.452	181	1.657473295	307.75	1.410295	0.78	-67
313	35	NA	NA	0	15.452	147	0.804731724	307.75	1.410295	0.78	-67
314	35	NA	NA	0	15.452	167	-0.347280119	307.75	1.410295	0.78	-67
315	35	NA	NA	0	15.452	193	0.61092199	307.75	1.410295	0.78	-67
316	35	NA	NA	0	15.452	156	0	307.75	1.410295	0.78	-67
317	35	NA	NA	0	15.452	162	-0.357932883	307.75	1.410295	0.78	-67
318	35	NA	NA	0	15.452	159	0.369259873	307.75	1.410295	0.78	-67
319	35	NA	NA	0	15.452	163	0.724758385	307.75	1.410295	0.78	-67
320	35	NA	NA	0	15.452	162	0.362379255	307.75	1.410295	0.78	-67
321	35	NA	NA	0	15.452	164	2.601282803	307.75	1.410295	0.78	-67
322	35	NA	NA	0	15.452	160	1.114835669	307.75	1.410295	0.78	-67
323	35	NA	NA	0	15.452	158	0.371611847	307.75	1.410295	0.78	-67
324	35	NA	NA	0	15.452	175	2.071350888	307.75	1.410295	0.78	-67
325	35	NA	NA	0	15.452	223	1.065626484	307.75	1.410295	0.78	-67
326	35	NA	NA	0	15.452	222	0.263995747	307.75	1.410295	0.78	-67
327	35	NA	NA	0	15.452	230	0.771053744	307.75	1.410295	0.78	-67
328	35	NA	NA	0	15.452	230	0.254773188	307.75	1.410295	0.78	-67
329	35	NA	NA	0	15.452	239	0.993073191	307.75	1.410295	0.78	-67
330	35	NA	NA	0	15.452	238	0	307.75	1.410295	0.78	-67
331	35	NA	NA	0	15.452	245	-0.47241336	307.75	1.410295	0.78	-67
332	35	NA	NA	0	15.452	251	-0.231520079	307.75	1.410295	0.78	-67
333	35	NA	NA	0	15.452	274	0.428993015	307.75	1.410295	0.78	-67
334	35	NA	NA	0	15.452	287	0.409424912	307.75	1.410295	0.78	-67
335	35	NA	NA	0	15.452	295	1.418060417	307.75	1.410295	0.78	-67
336	35	NA	NA	0	15.452	311	0.953317974	307.75	1.410295	0.78	-67
337	35	NA	NA	0	15.452	207	2.042007	307.75	1.410295	0.78	-67
338	35	NA	NA	0	15.452	224	3.594595735	307.75	1.410295	0.78	-67
339	35	NA	NA	0	15.452	207	0.569200488	307.75	1.410295	0.78	-67
340	35	NA	NA	0	15.452	209	0	307.75	1.410295	0.78	-67
341	35	NA	NA	0	15.452	116	0	158.3	1.140322	0.682	-67
342	35	NA	NA	0	15.452	234	1.014661739	422.4	3.456896	0.836	-267
343	35	NA	NA	0	10.452	113	0.520920179	158.3	1.140322	0.682	-67
344	35	NA	NA	0	15.452	112	0.525613153	268.4	1.499756	0.58	-81
345	35	NA	NA	0	15.452	110	0.535257431	268.4	1.499756	0.58	-81
346	35	NA	NA	0	15.452	103	0.571990784	268.4	1.499756	0.58	-81
347	35	NA	NA	0	15.452	320	1.882034194	686.95	6.182253	0.383	-206
348	35	0	1	1	15.452	161	-0.715865644	187.6	0.9637631	0.82	-3
349	35	NA	NA	0	15.452	104	0	187.6	0.9637631	0.82	-3
350	35	NA	NA	0	15.452	117	1.014661739	187.6	0.9637631	0.82	-3
351	35	NA	NA	0	15.452	155	0.378851039	187.6	0.9637631	0.82	-3
352	35	NA	NA	0	15.452	184	0	570	2.767851	0.486	-76
353	35	NA	NA	0	15.452	106	0	570	2.767851	0.486	-76
354	35	NA	NA	0	15.452	114	0.516310265	570	2.767851	0.486	-76
355	35	NA	NA	0	15.452	268	0	951.45	3.913964	0.691	-94
356	35	NA	NA	0	15.452	360	0.325938827	951.45	3.913964	0.691	-94
357	35	NA	NA	0	15.452	140	0	951.45	3.913964	0.691	-94
358	35	NA	NA	0	15.452	803	0.2187865	951.45	3.913964	0.691	-94
359	35	NA	NA	0	15.452	174	4.321708025	404.8	1.449197	0.842	-94
360	35	NA	NA	0	15.452	540	0.32593892	404.8	1.449197	0.842	-94
361	35	NA	NA	0	15.452	472	0.751198069	404.8	1.449197	0.842	-94
362	35	0	1	1	15.452	290	0	404.8	1.449197	0.842	-94
363	35	NA	NA	0	15.452	134	3.704321429	404.8	1.449197	0.842	-94
364	35	NA	NA	0	15.452	123	0.964347934	404.8	1.449197	0.842	-94
365	35	NA	NA	0	15.452	453	0.388953778	404.8	1.449197	0.842	-94
366	35	NA	NA	0	15.452	502	0.2333722	391	1.593944	0.89	-94
367	35	NA	NA	0	15.452	365	2.154715057	500.75	3.447323	0.608	-99
368	35	NA	NA	0	15.452	188	0	363.55	1.756855	0.827	-290
369	35	NA	NA	0	15.452	211	0.841486538	364.8	5.689834263	0.375	-129
370	35	NA	NA	0	15.452	183	0.972384444	364.8	5.689834263	0.375	-129
371	35	NA	NA	0	15.452	124	1.446522314	509.6	5.920229879	0.457	-129
372	35	NA	NA	0	15.452	261	3.810158776	364.8	5.689834263	0.375	-129
373	35	NA	NA	0	15.452	969	2.446644086	874.3	3.687604	0.673	-332
374	35	NA	NA	0	15.452	123	0	886	2.466442	0.65	-158
375	35	0	1	1	8.376	303	0.066225166	753	3.234822	0.65	-332
376	35	NA	NA	0	15.452	192	1.241341489	387.4	1.489192	0.717	-239
377	35	NA	NA	0	15.452	239	0.993073191	372.5	2.310795	0.57	-136
378	35	NA	NA	0	15.452	172	1.746798204	387.4	1.489192	0.717	-239
379	35	NA	NA	0	15.452	170	2.881138889	387.4	1.489192	0.717	-239
380	35	NA	NA	0	15.452	121	0	387.4	1.489192	0.717	-239
381	35	NA	NA	0	15.452	247	1.205435124	387.4	1.489192	0.717	-239
382	35	NA	NA	0	15.452	113	1.051226126	187.1	0.9930748	0.63	-101
383	35	NA	NA	0	15.452	145	3.8609375	207.1	1.777713	0.76	-117
384	35	NA	NA	0	15.452	137	2.672200763	278	1.271826	0.58	-99
385	35	NA	NA	0	15.452	1271	0.276725929	855.1	2.334205	0.451	-99
386	35	NA	NA	0	15.452	260	0	238	0.7568683	0.66	-4
387	35	NA	NA	0	15.452	123	0.478221803	178.3	0.88717039	0.605	-120
388	35	0	1	1	8.376	110	1.359223301	333	4.487213	0.43	-111
389	35	NA	NA	0	15.452	155	3.596489726	333	4.487213	0.43	-111
390	35	NA	NA	0	15.452	108	2.832187379	741.35	2.434437	0.794	-180
391	35	NA	NA	0	15.452	163	1.0939325	741.35	2.434437	0.794	-180
392	35	NA	NA	0	15.452	181	0.324128111	741.35	2.434437	0.794	-180
393	35	NA	NA	0	15.452	196	0.906887047	741.35	2.434437	0.794	-180
394	35	NA	NA	0	15.452	216	1.382536967	741.35	2.434437	0.794	-180
395	35	NA	NA	0	15.452	397	0.444236548	741.35	2.434437	0.794	-180
396	35	NA	NA	0	15.452	401	0.292446366	741.35	2.434437	0.794	-180
397	35	NA	NA	0	15.452	237	0	741.35	2.434437	0.794	-180
398	35	NA	NA	0	15.452	380	0.153939472	741.35	2.434437	0.794	-180
399	35	NA	NA	0	15.452	375	0.155997487	741.35	2.434437	0.794	-180
400	35	NA	NA	0	15.452	374	0.630735676	741.35	2.434437	0.794	-180
401	35	NA	NA	0	15.452	578	-0.201182931	741.35	2.434437	0.794	-180
402	35	NA	NA	0	15.452	137	0.864341481	213.8	3.125412819	0.6	-237
403	35	NA	NA	0	15.452	157	3.547888514	423.6	4.097425112	0.548	-237
404	35	NA	NA	0	15.452	223	0.527991403	373.15	2.293938088	0.595	-202
405	35	NA	NA	0	15.452	278	3.562934733	430.75	3.757000664	0.576	-80
406	35	NA	NA	0	7.076	123	2.991951282	466.2	2.795849	0.514	-171
407	35	NA	NA	0	15.452	122	0	405.95	2.634384	0.525	-241
408	35	NA	NA	0	15.452	111	2.181048598	405.95	2.634384	0.525	-241
409	35	NA	NA	0	15.452	361	1.32222238	372.5	2.310795	0.57	-136
410	35	NA	NA	0	15.452	184	0.967012155	444	2.183894	0.816	-64
411	35	0	0	1	8.376	141	1.526717557	468.4	1.743797	0.825	-64
412	35	NA	NA	0	15.452	270	1.325978409	468.4	1.743797	0.825	-64
413	35	NA	NA	0	15.452	359	1.32975641	330	1.550615	0.763	-64
414	35	NA	NA	0	15.452	188	0.946103784	494.75	1.282916	0.825	-64
415	35	NA	NA	0	15.452	479	0.615433122	468.4	1.743797	0.825	-64
416	35	NA	NA	0	15.452	272	-0.425861679	468.4	1.743797	0.825	-64
417	35	NA	NA	0	15.452	371	0.157683946	500.75	3.447323	0.608	-99
418	35	NA	NA	0	15.452	401	0.886223544	376.4	2.237982	0.599	-122
419	35	NA	NA	0	15.452	139	0.422775797	273	1.465234	0.608	-74
420	35	0	0	1	8.376	145	0.422535211	416.7	4.210937	0.579	-107
421	35	NA	NA	0	15.452	265	1.121981923	416.7	4.210937	0.579	-107
422	35	0	1	1	8.376	268	0.303030303	416.7	4.210937	0.579	-107
423	35	NA	NA	0	15.452	251	7.325587444	359.5	3.536424	0.662	-107
424	35	NA	NA	0	15.452	157	0	527.7	3.301848	0.847	-180
425	35	NA	NA	0	15.452	799	-0.218240898	601.5	3.086573	0.664	-230
426	35	NA	NA	0	15.452	392	0.753786305	525.5	2.153392	0.601	-230
427	35	NA	NA	0	15.452	517	0.685045597	1009	5.167228	0.383	-41
428	35	NA	NA	0	15.452	239	0.492346414	1009	5.167228	0.383	-41
429	35	NA	NA	0	15.452	624	3.362142373	658.45	6.433413	0.528	-221
430	35	NA	NA	0	10.452	114	4.40325	405.75	3.946537	0.726	-217
431	35	NA	NA	0	15.452	246	0.478221721	378.5	2.058013	0.787	-135
432	35	NA	NA	0	15.452	168	2.160853704	466.2	2.795849	0.514	-171
433	35	NA	NA	0	15.452	238	1.251996996	466.2	2.795849	0.514	-171
434	35	NA	NA	0	15.452	252	2.410870248	466.2	2.795849	0.514	-171
435	35	NA	NA	0	15.452	157	2.318266887	352.3	2.332202	0.395	-38
436	35	NA	NA	0	15.452	139	0.422775797	469	1.888594	0.852	-41
437	35	NA	NA	0	15.452	121	-0.478221803	486.65	1.840342	0.825	-41
438	35	NA	NA	0	15.452	142	0	486.65	1.840342	0.825	-41
439	35	NA	NA	0	15.452	102	0	486.65	1.840342	0.825	-41
440	35	NA	NA	0	15.452	138	3.590342308	469	1.888594	0.852	-41
441	35	NA	NA	0	15.452	422	0.13858209	469	1.888594	0.852	-41
442	35	NA	NA	0	15.452	143	-0.804731724	469	1.888594	0.852	-41
443	35	NA	NA	0	15.452	147	0	469	1.888594	0.852	-41
444	35	NA	NA	0	15.452	157	0	486.65	1.840342	0.825	-41
445	35	NA	NA	0	15.452	169	0.347280119	400	1.058174	0.909	-41
446	35	NA	NA	0	15.452	172	-0.67060977	469	1.888594	0.852	-41
447	35	NA	NA	0	15.452	178	0.662989205	469	1.888594	0.852	-41
448	35	NA	NA	0	15.452	188	1.923397253	486.65	1.840342	0.825	-41
449	35	NA	NA	0	15.452	188	0.311994973	469	1.888594	0.852	-41
450	35	1	0	1	15.452	215	0.272631121	486.65	1.840342	0.825	-41
451	35	NA	NA	0	15.452	303	0.387661462	469	1.888594	0.852	-41
452	35	NA	NA	0	15.452	310	-0.37399391	469	1.888594	0.852	-41
453	35	NA	NA	0	15.452	415	1.293318966	469	1.888594	0.852	-41
454	35	NA	NA	0	15.452	115	0	469	1.888594	0.852	-41
455	35	NA	NA	0	15.452	105	1.715972549	469	1.888594	0.852	-41
456	35	NA	NA	0	7.076	105	1.132874757	486.65	1.840342	0.825	-41
457	35	NA	NA	0	15.452	330	0.715865644	400	1.058174	0.909	-41
458	35	NA	NA	0	15.452	305	2.182903401	469	1.888594	0.852	-41
459	35	NA	NA	0	15.452	248	0	469	1.888594	0.852	-41
460	35	NA	NA	0	15.452	224	0.261628072	469	1.888594	0.852	-41
461	35	NA	NA	0	15.452	207	0.569200488	380.8	1.304898	0.799	-49
462	35	NA	NA	0	15.452	189	0.310335426	469	1.888594	0.852	-41
463	35	NA	NA	0	15.452	157	1.136553247	469	1.888594	0.852	-41
464	35	NA	NA	0	15.452	120	0.988865254	469	1.888594	0.852	-41
465	35	0	1	1	15.452	103	0.571990784	486.65	1.840342	0.825	-41
466	35	NA	NA	0	15.452	142	1.259202878	469	1.888594	0.852	-41
467	35	NA	NA	0	15.452	121	0.980555462	486.65	1.840342	0.825	-41
468	35	NA	NA	0	15.452	133	0.441992879	469	1.888594	0.852	-41
469	35	NA	NA	0	15.452	242	-0.240094897	486.65	1.840342	0.825	-41
470	35	NA	NA	0	15.452	197	-0.586362312	388.2	1.145818	0.876	-41
471	35	NA	NA	0	15.452	117	1.53534386	315.6	3.115685	0.624	-179
472	35	NA	NA	0	15.452	252	1.42300122	461.7	1.937454	0.84	-86
473	35	NA	NA	0	15.452	436	0	401.3	1.484534	0.616	-102
474	35	NA	NA	0	15.452	268	2.974351765	645.4	3.941172	0.654	-100
475	35	NA	NA	0	15.452	284	1.259202518	348.35	1.422342	0.598	-95
476	35	NA	NA	0	7.076	100	0	348.35	1.422342	0.598	-95
477	35	NA	NA	0	15.452	115	-0.502957414	298.6	1.342643	0.806	-146
478	35	0	1	1	15.452	162	0.362379255	301.2	1.674177	0.774	-130
479	35	NA	NA	0	15.452	155	1.545511258	301.2	1.674177	0.774	-130
480	35	NA	NA	0	15.452	263	1.130679457	294.55	2.047693	0.52	0
481	35	NA	NA	0	15.452	139	0.422775797	299.35	1.510474	0.82	-169
482	35	NA	NA	0	7.076	110	0.535257431	329	1.125233	0.725	-63
483	35	1	0	1	8.376	155	1.232876712	273	1.467549	0.56	-15
484	35	NA	NA	0	15.452	321	0.182322063	574.8	2.164608	0.787	-141
485	35	NA	NA	0	15.452	730	0.402365931	302.45	1.741121	0.751	-143
486	35	NA	NA	0	15.452	261	1.844839921	350	1.305057	0.85	-75
487	35	NA	NA	0	15.452	305	1.170763545	492	1.711446	0.66	-158
488	35	NA	NA	0	15.452	172	3.221395706	350	1.305057	0.85	-75
489	35	0	0	1	15.452	347	0.33822058	350	1.305057	0.85	-75
490	35	NA	NA	0	15.452	332	1.256619692	350	1.305057	0.85	-75
491	35	NA	NA	0	15.452	437	0.812200232	678	1.864964	0.87	-211
492	35	NA	NA	0	15.452	293	1.012900347	855.3	2.657929	0.868	-211
493	35	NA	NA	0	15.452	754	0	678	1.864964	0.87	-211
494	35	NA	NA	0	15.452	251	0.468618876	575.8	1.904473	1.113	-158
495	35	NA	NA	0	15.452	161	0.733874843	502.7	1.754993	0.758	-158
496	35	NA	NA	0	15.452	143	0.41086662	502.7	1.754993	0.758	-158
497	35	NA	NA	0	10.452	121	0.980555462	508.5	2.370673	0.49	-76
498	35	1	0	1	15.452	151	0.783128188	574.2	1.940812	0.556	-284
499	35	NA	NA	0	15.452	141	-0.41086662	260	1.135407	0.68	-67
500	35	NA	NA	0	15.452	115	1.562760714	746.05	3.19837	0.619	-213
501	35	0	1	1	10.452	110	0	611.6	3.629736642	0.57	-274
502	35	NA	NA	0	10.452	135	2.243963846	297.5	4.214283722	0.576	-80
503	35	NA	NA	0	7.076	103	1.750292	225	0.8490719	0.685	-136
504	35	0	0	1	15.452	171	4.800377848	556.35	3.301848	0.713	-180
505	35	NA	NA	0	7.076	121	3.043985217	525.5	2.153392	0.601	-230
506	35	NA	NA	0	15.452	194	2.838310811	405.75	3.946537	0.726	-217
507	35	0	1	1	15.452	119	0.997317094	364.15	2.125615	0.681	-132
508	35	NA	NA	0	10.452	140	6.482561905	493	2.577614	0.559	-145
509	35	NA	NA	0	7.076	102	-0.566437476	515	1.741121	0.751	-143
510	35	NA	NA	0	15.452	110	0	515	1.741121	0.751	-143
511	35	NA	NA	0	15.452	170	0.345225207	492	1.711446	0.66	-158
512	35	NA	NA	0	15.452	751	0.077790747	886	2.466442	0.65	-158
513	35	NA	NA	0	7.076	106	2.888270297	574.8	2.164608	0.787	-141
514	35	NA	NA	0	15.452	393	0.148834337	489.75	2.050313	0.445	-152
515	35	NA	NA	0	15.452	153	0	273	1.258935	0.665	-112
516	35	NA	NA	0	7.076	109	0	407.8	1.203636	0.755	-24
517	35	NA	NA	0	7.076	101	0.5834306	468.4	1.743797	0.825	-64
518	35	NA	NA	0	7.076	113	0.520920179	434.8108	2.021406	0.728	-108.3228
519	35	NA	NA	0	15.452	127	10.26405556	434.8108	2.021406	0.728	-108.3228
520	35	NA	NA	0	7.076	106	-1.080426852	640	5.912701	0.586	-107
521	35	NA	NA	0	7.076	109	2.222592381	886	2.466442	0.65	-158
522	35	NA	NA	0	7.076	105	0	380.8	1.304898	0.799	-49
523	35	NA	NA	0	7.076	106	2.287962745	362	1.468214	0.942	-158
524	35	NA	NA	0	7.076	114	7.50950198	307.75	1.410295	0.78	-67
525	35	NA	NA	0	15.452	802	0.145857625	434.8108	2.021406	0.728	-108.3228
526	35	NA	NA	0	15.452	200	0.888473096	434.8108	2.021406	0.728	-108.3228
527	35	NA	NA	0	15.452	134	0.883985606	278.4	2.409501	0.574	-291
528	35	NA	NA	0	7.076	127	1.897334959	273	1.465234	0.608	-74
529	35	NA	NA	0	7.076	101	-0.571990784	468.4	3.114256	0.501	-103
530	36	NA	NA	0	14.452	846	-0.095193133	461.3	2.695363	0.632	-180
531	36	NA	NA	0	14.452	371	0.669770442	461.3	2.695363	0.632	-180
532	36	NA	NA	0	14.452	109	0	461.3	2.695363	0.632	-180
533	36	NA	NA	0	14.452	172	1.142894545	208	0.8828268	0.625	-225
534	36	1	0	1	7.712	140	0	356.1	1.813249	0.593	-117
535	36	NA	NA	0	14.452	177	1.959247879	356.1	1.813249	0.593	-117
536	36	NA	NA	0	14.452	397	3.357917847	586.1	2.696439	0.255	-113
537	36	NA	NA	0	14.452	156	1.845182192	634	1.966322922	0.764	-256
538	36	NA	NA	0	14.452	470	1.322929464	634	1.966322922	0.764	-256
539	36	NA	NA	0	14.452	475	2.209174487	634	1.966322922	0.764	-256
540	36	NA	NA	0	14.452	135	0.201042239	451.8	1.816853	0.844	-219
541	36	NA	NA	0	14.452	182	1.566259302	451.8	1.816853	0.844	-219
542	36	NA	NA	0	14.452	256	0.536646614	451.8	1.816853	0.844	-219
543	36	NA	NA	0	14.452	246	1.625668966	659.8	2.133265	0.631	-219
544	36	0	0	1	7.712	162	0	659.8	2.133265	0.631	-219
545	36	1	0	1	14.452	750	-0.035871718	748.65	2.544773	0.543	-219
546	36	NA	NA	0	14.452	144	1.376478832	509	2.305407	0.656	-219
547	36	NA	NA	0	14.452	127	0.43103448	846	2.539154	0.755	-145
548	36	NA	NA	0	14.452	221	1.143664623	846	2.539154	0.755	-145
549	36	NA	NA	0	14.452	375	0.662450546	540.4	11.83557	0.378	-143
550	36	NA	NA	0	14.452	191	0.873718378	891.5	2.917945	0.72	-82
551	36	NA	NA	0	14.452	122	0.913208475	579.1	1.877317	0.861	-141
552	36	NA	NA	0	14.452	409	0.537449377	407.8	1.203636	0.755	-24
553	36	NA	NA	0	14.452	154	0.176076209	407.8	1.203636	0.755	-24
554	36	NA	NA	0	14.452	189	2.491528902	529.5	2.192115759	0.467	-19
555	36	NA	NA	0	14.452	141	0.192426143	700.15	1.512249	0.633	-156
556	36	NA	NA	0	14.452	163	3.136808904	700.15	1.512249	0.633	-156
557	36	NA	NA	0	14.452	195	1.610522826	504	2.521094	0.878	-164
558	36	NA	NA	0	14.452	171	1.85210125	504	2.521094	0.878	-164
559	36	NA	NA	0	14.452	163	0.166294198	876.75	4.335046	0.523	-212
560	36	NA	NA	0	14.452	181	0.923645143	876.75	4.335046	0.523	-212
561	36	NA	NA	0	14.452	167	-0.318812485	469	1.888594	0.852	-41
562	36	NA	NA	0	14.452	359	0.692734	469	1.888594	0.852	-41
563	36	NA	NA	0	10.452	104	-0.25656819	469	1.888594	0.852	-41
564	36	NA	NA	0	14.452	365	0.681058708	469	1.888594	0.852	-41
565	36	NA	NA	0	14.452	366	1.975048094	469	1.888594	0.852	-41
566	36	NA	NA	0	14.452	322	0.338863522	469	1.888594	0.852	-41
567	36	NA	NA	0	14.452	353	1.53249521	469	1.888594	0.852	-41
568	36	NA	NA	0	14.452	294	3.522878077	469	1.888594	0.852	-41
569	36	NA	NA	0	14.452	208	1.218376382	469	1.888594	0.852	-41
570	36	NA	NA	0	14.452	201	1.710454497	469	1.888594	0.852	-41
571	36	NA	NA	0	14.452	109	1.8488	469	1.888594	0.852	-41
572	36	NA	NA	0	14.452	160	1.417876316	469	1.888594	0.852	-41
573	36	NA	NA	0	14.452	109	1.026272381	469	1.888594	0.852	-41
574	36	NA	NA	0	14.452	123	1.874062609	469	1.888594	0.852	-41
575	36	NA	NA	0	14.452	118	0.46447681	400	1.058174	0.909	-41
576	36	NA	NA	0	14.452	138	2.333355906	400	1.058174	0.909	-41
577	36	NA	NA	0	14.452	133	0.835337984	400	1.058174	0.909	-41
578	36	NA	NA	0	14.452	142	2.486737692	469	1.888594	0.852	-41
579	36	NA	NA	0	14.452	139	1.005211194	380.8	1.304898	0.799	-49
580	36	NA	NA	0	14.452	141	0.990428676	400	1.058174	0.909	-41
581	36	NA	NA	0	14.452	387	0.64142037	469	1.888594	0.852	-41
582	36	NA	NA	0	14.452	171	1.496647531	388.2	1.145818	0.876	-41
583	36	NA	NA	0	14.452	419	-0.191514147	388.2	1.145818	0.876	-41
584	36	NA	NA	0	14.452	196	0	388.2	1.145818	0.876	-41
585	36	NA	NA	0	14.452	168	0.489811939	388.2	1.145818	0.876	-41
586	36	NA	NA	0	14.452	198	0.555456701	388.2	1.145818	0.876	-41
587	36	NA	NA	0	14.452	268	1.484862992	502.85	1.254205	0.86	-41
588	36	NA	NA	0	14.452	183	2.938871515	383.25	2.185288	0.9	-41
589	36	NA	NA	0	14.452	157	1.257184	383.25	2.185288	0.9	-41
590	36	NA	NA	0	14.452	113	0.734717909	383.25	2.185288	0.9	-41
591	36	NA	NA	0	14.452	178	-0.446513646	400	1.058174	0.909	-41
592	36	NA	NA	0	14.452	254	0	400	1.058174	0.909	-41
593	36	NA	NA	0	14.452	189	0.143296064	450.25	1.511534	0.86	-41
594	36	NA	NA	0	14.452	161	0.338863585	484	1.306425	0.92	-158
595	36	NA	NA	0	14.452	356	1.267748529	603	1.500614589	0.782	-274
596	36	NA	NA	0	14.452	387	0.281354047	603	1.500614589	0.782	-274
597	36	NA	NA	0	14.452	349	0.713108529	603	1.500614589	0.782	-274
598	36	NA	NA	0	14.452	329	1.467865705	603	1.500614589	0.782	-274
599	36	NA	NA	0	14.452	246	1.261005106	603	1.500614589	0.782	-274
600	36	NA	NA	0	14.452	650	0.335696573	917	3.10993	0.727	-101
601	36	0	1	1	7.712	153	0.67114094	391.9	2.112123	0.575	-102
602	36	NA	NA	0	14.452	197	2.381406077	391.9	2.112123	0.575	-102
603	36	NA	NA	0	10.452	107	1.600375248	356.1	4.336818381	0.6	-80
604	36	NA	NA	0	14.452	212	2.49955567	424.2	1.734147	0.675	-132
605	36	1	0	1	7.712	153	1.198630137	422.6	2.716674	0.735	-132
606	36	NA	NA	0	14.452	207	1.224529798	327	1.326914	0.9	-221
607	36	NA	NA	0	14.452	217	1.165658173	327	1.326914	0.9	-221
608	36	NA	NA	0	14.452	235	1.449667713	327	1.326914	0.9	-221
609	36	NA	NA	0	14.452	253	0.99367582	327	1.326914	0.9	-221
610	36	NA	NA	0	14.452	262	0.848492913	327	1.326914	0.9	-221
611	36	NA	NA	0	14.452	1271	0.170639113	430	2.869287	0.712	-137
612	36	1	0	1	7.712	623	0	640	5.912701	0.586	-107
613	36	NA	NA	0	10.452	135	5.532250893	371.3	3.157553	0.592	-107
614	36	NA	NA	0	14.452	174	0.962130357	457.4	2.056142	0.579	-107
615	36	NA	NA	0	14.452	248	2.235167686	457.4	2.056142	0.579	-107
616	36	NA	NA	0	14.452	234	0.232238405	457.4	2.056142	0.579	-107
617	36	NA	NA	0	14.452	138	-0.384852214	300	5.512659	0.579	-107
618	36	NA	NA	0	14.452	228	0.238404027	431.8	1.688418	0.572	-95
619	36	NA	NA	0	14.452	234	-0.563591213	550.8	4.885242	0.351	-185
620	36	1	0	1	14.452	336	0.406943505	550.8	4.885242	0.351	-185
621	36	NA	NA	0	14.452	123	-0.217255323	179.5	0.944825226	0.513	-34
622	36	NA	NA	0	14.452	445	0.493174371	557.75	3.179312	0.648	-120
623	36	NA	NA	0	14.452	342	0.728098799	380.8	1.304898	0.799	-49
624	36	NA	NA	0	14.452	481	0.282979622	380.8	1.304898	0.799	-49
625	36	NA	NA	0	14.452	416	0.528228431	380.8	1.304898	0.799	-49
626	36	NA	NA	0	14.452	347	0.799396439	380.8	1.304898	0.799	-49
627	36	NA	NA	0	14.452	345	1.3962625	380.8	1.304898	0.799	-49
628	36	NA	NA	0	14.452	252	0.107329323	427.95	1.294063	0.792	-49
629	36	NA	NA	0	14.452	236	0.464476724	380.8	1.304898	0.799	-49
630	36	1	0	1	14.452	217	0.250601442	380.8	1.304898	0.799	-49
631	36	NA	NA	0	14.452	198	0.136749543	380.8	1.304898	0.799	-49
632	36	NA	NA	0	14.452	107	-0.494305596	380.8	1.304898	0.799	-49
633	36	NA	NA	0	14.452	140	2.757602362	380.8	1.304898	0.799	-49
634	36	NA	NA	0	14.452	196	0.705226702	427.95	1.294063	0.792	-49
635	36	NA	NA	0	14.452	396	1.584685561	380.8	1.304898	0.799	-49
636	36	NA	NA	0	14.452	124	3.991060185	427.95	1.294063	0.792	-49
637	36	NA	NA	0	14.452	113	-0.236312807	380.8	1.304898	0.799	-49
638	36	1	0	1	14.452	132	1.5086208	380.8	1.304898	0.799	-49
639	36	NA	NA	0	14.452	134	-0.199553037	380.8	1.304898	0.799	-49
640	36	NA	NA	0	14.452	157	2.637448951	380.8	1.304898	0.799	-49
641	36	NA	NA	0	14.452	186	2.192762791	380.8	1.304898	0.799	-49
642	36	NA	NA	0	14.452	181	0.454039157	380.8	1.304898	0.799	-49
643	36	NA	NA	0	14.452	118	0.702773652	380.8	1.304898	0.799	-49
644	36	0	1	1	7.712	541	0.139405204	401.9	1.034434	0.88	-64
645	36	NA	NA	0	14.452	206	0.398123005	444	2.183894	0.816	-64
646	36	NA	NA	0	14.452	181	1.912875148	460	1.700493	0.88	-64
647	36	NA	NA	0	14.452	184	0.752504469	460	1.700493	0.88	-64
648	36	NA	NA	0	14.452	214	0.644489474	460	1.700493	0.88	-64
649	36	NA	NA	0	14.452	239	0	494.75	1.282916	0.825	-64
650	36	NA	NA	0	14.452	149	0.366525918	494.75	1.282916	0.825	-64
651	36	NA	NA	0	14.452	157	1.070449669	360.4	1.371831	0.88	-64
652	36	NA	NA	0	14.452	192	1.17128913	360.4	1.371831	0.88	-64
653	36	NA	NA	0	14.452	320	0.427613651	678	1.864964	0.87	-211
654	36	NA	NA	0	14.452	581	0.376120768	678	1.864964	0.87	-211
655	36	NA	NA	0	14.452	505	0.107115924	678	1.864964	0.87	-211
656	36	NA	NA	0	14.452	435	0.764245626	678	1.864964	0.87	-211
657	36	NA	NA	0	14.452	125	1.598115254	678	1.864964	0.87	-211
658	36	NA	NA	0	14.452	504	2.072281197	678	1.864964	0.87	-211
659	36	NA	NA	0	14.452	593	0.36840547	841.4	2.704417	0.921	-211
660	36	NA	NA	0	14.452	283	2.270775479	841.4	2.704417	0.921	-211
661	36	NA	NA	0	14.452	140	0.997765185	841.4	2.704417	0.921	-211
662	36	NA	NA	0	14.452	177	0.307881771	841.4	2.704417	0.921	-211
663	36	NA	NA	0	14.452	363	2.604438066	797.25	2.271407	0.86	-211
664	36	1	0	1	7.712	169	0	298	1.748408	0.766	-94
665	36	NA	NA	0	14.452	282	0.486275451	537.9	1.652702	0.514	-94
666	36	NA	NA	0	14.452	239	-0.333962686	469.25	2.40661	0.657	-68
667	36	NA	NA	0	14.452	434	0.50590892	469.25	2.40661	0.657	-68
668	36	NA	NA	0	14.452	193	2.107012291	514.6	1.793337	0.67	-68
669	36	NA	NA	0	14.452	217	2.2898705	514.6	1.793337	0.67	-68
670	36	NA	NA	0	14.452	393	0.631398177	514.6	1.793337	0.67	-68
671	36	NA	NA	0	14.452	407	0.540143358	514.6	1.793337	0.67	-68
672	36	NA	NA	0	14.452	430	-0.186648891	514.6	1.793337	0.67	-68
673	36	NA	NA	0	14.452	445	0.493174371	514.6	1.793337	0.67	-68
674	36	NA	NA	0	14.452	165	5.505914599	533	1.856798	0.787	-49
675	36	NA	NA	0	14.452	161	0.863450641	533	1.856798	0.787	-49
676	36	NA	NA	0	14.452	209	0.796245813	533	1.856798	0.787	-49
677	36	0	0	1	14.452	321	0.777105449	533	1.856798	0.787	-49
678	36	NA	NA	0	14.452	328	0.760052978	403.85	1.864055	0.635	-12
679	36	1	0	1	7.712	324	0	533	1.856798	0.787	-49
680	36	NA	NA	0	14.452	518	0.476339686	533	1.856798	0.787	-49
681	36	NA	NA	0	14.452	232	12.86926115	800	4.854107	0.455	-41
682	36	NA	NA	0	14.452	301	0.830331849	375.4	1.575306	0.579	-196
683	36	NA	NA	0	14.452	342	0.158468559	375.4	1.575306	0.579	-196
684	36	NA	NA	0	14.452	181	1.912875148	422.6	2.716674	0.735	-132
685	36	NA	NA	0	14.452	214	1.0462	375.4	1.575306	0.579	-196
686	36	NA	NA	0	14.452	154	0.176076209	692.05	3.021914	0.466	-23
687	36	NA	NA	0	14.452	155	0.352152353	692.05	3.021914	0.466	-23
688	36	NA	NA	0	14.452	141	2.279509231	692.05	3.021914	0.466	-23
689	36	1	0	1	14.452	616	0.354469079	692.05	3.021914	0.466	-23
690	36	0	0	1	14.452	163	2.531242953	692.05	3.021914	0.466	-23
691	36	NA	NA	0	14.452	148	2.163037956	628.6	3.125845494	0.46	-2
692	36	NA	NA	0	14.452	1169	0.185630663	1100	4.857195	0.521	-41
693	36	NA	NA	0	14.452	329	0.08213311	721.2	4.023761	0.512	-176
694	36	NA	NA	0	14.452	252	0.107329323	509.3	2.001285	0.512	-302
695	36	NA	NA	0	14.452	335	8.040127907	387.5	2.001285	0.512	-302
696	36	NA	NA	0	14.452	261	0.962130556	387.5	2.001285	0.512	-302
697	36	NA	NA	0	14.452	340	0.239818902	387.5	2.001285	0.512	-302
698	36	NA	NA	0	14.452	113	0.485399189	182.7	1.515555	0.62	-180
699	36	NA	NA	0	14.452	109	-0.244906	182.7	1.515555	0.62	-180
700	36	NA	NA	0	14.452	102	0.266729307	182.7	1.515555	0.62	-180
701	36	NA	NA	0	14.452	127	1.811068908	182.7	1.515555	0.62	-180
702	36	1	0	1	14.452	245	1.882246725	427.9	5.761436	0.38	-147
703	36	NA	NA	0	10.452	199	10.81380282	427.9	5.761436	0.38	-147
704	36	NA	NA	0	14.452	336	2.353950485	427.9	5.761436	0.38	-147
705	36	NA	NA	0	14.452	260	4.052868584	427.9	5.761436	0.38	-147
706	36	NA	NA	0	14.452	354	4.638615894	427.9	5.761436	0.38	-147
707	36	NA	NA	0	14.452	160	1.988833557	424.9	7.340329	0.394	-147
708	36	NA	NA	0	14.452	138	0.196639854	385	1.395645	0.784	-158
709	36	NA	NA	0	14.452	132	2.449059504	362	1.468214	0.942	-158
710	36	NA	NA	0	14.452	134	1.484862992	362	1.468214	0.942	-158
711	36	NA	NA	0	14.452	146	3.788389063	273	1.465234	0.608	-74
712	36	NA	NA	0	14.452	124	2.10832087	362	1.468214	0.942	-158
713	36	NA	NA	0	14.452	148	0.36903637	277.4	0.9721457	0.758	-158
714	36	NA	NA	0	14.452	102	0.266729307	277.4	0.9721457	0.758	-158
715	36	NA	NA	0	10.452	113	2.052544762	277.4	0.9721457	0.758	-158
716	36	NA	NA	0	14.452	177	0.783129651	277.4	0.9721457	0.758	-158
717	36	NA	NA	0	14.452	148	0.183262993	277.4	0.9721457	0.758	-158
718	36	NA	NA	0	14.452	128	0	277.4	0.9721457	0.758	-158
719	36	NA	NA	0	14.452	130	0.420932109	277.4	0.9721457	0.758	-158
720	36	NA	NA	0	14.452	132	3.453801709	277.4	0.9721457	0.758	-158
721	36	NA	NA	0	14.452	118	0	277.4	0.9721457	0.758	-158
722	36	NA	NA	0	14.452	149	4.176690698	277.4	0.9721457	0.758	-158
723	36	NA	NA	0	14.452	220	3.298733163	492	1.711446	0.758	-158
724	36	1	0	1	14.452	407	0.540143358	492	1.711446	0.758	-158
725	36	NA	NA	0	14.452	444	0.494305505	533.5	1.844088	0.694	-158
726	36	NA	NA	0	14.452	526	0.416056371	533.5	1.844088	0.694	-158
727	36	NA	NA	0	14.452	199	0.412341684	520.95	1.56887	0.93	-158
728	36	NA	NA	0	14.452	204	2.92822337	227.5	1.139078	0.748	-108
729	36	NA	NA	0	14.452	230	2.150113146	520.95	1.56887	0.93	-158
730	36	NA	NA	0	14.452	232	0.715211947	520.95	1.56887	0.93	-158
731	36	NA	NA	0	14.452	264	0.950811373	520.95	1.56887	0.93	-158
732	36	NA	NA	0	14.452	385	0.644832181	520.95	1.56887	0.93	-158
733	36	NA	NA	0	14.452	147	1.346982857	520.95	1.56887	0.93	-158
734	36	NA	NA	0	14.452	125	0.217255323	520.95	1.56887	0.93	-158
735	36	NA	NA	0	14.452	121	0.684906525	520.95	1.56887	0.93	-158
736	36	0	0	1	7.712	105	0.735294118	520.95	1.56887	0.93	-158
737	36	NA	NA	0	14.452	233	1.082396875	348.2	1.155711	0.758	-158
738	36	NA	NA	0	14.452	183	0.913208475	348.2	1.155711	0.758	-158
739	36	NA	NA	0	14.452	168	2.641142484	348.2	1.155711	0.758	-158
740	36	NA	NA	0	14.452	125	0	348.2	1.155711	0.758	-158
741	36	NA	NA	0	10.452	103	0.264114314	348.2	1.155711	0.758	-158
742	36	NA	NA	0	14.452	144	2.673400763	886	2.466442	0.65	-158
743	36	NA	NA	0	14.452	190	1.030478689	410	1.428315	0.794	-158
744	36	NA	NA	0	14.452	113	0.485399189	410	1.428315	0.794	-158
745	36	NA	NA	0	10.452	108	1.584685294	410	1.428315	0.794	-158
746	36	NA	NA	0	14.452	236	0.114636851	410	1.428315	0.794	-158
747	36	NA	NA	0	14.452	283	0.288639179	492	1.711446	0.758	-158
748	36	NA	NA	0	14.452	106	0.25656819	484	1.306425	0.92	-158
749	36	NA	NA	0	14.452	276	0.908078277	484	1.306425	0.92	-158
750	36	NA	NA	0	14.452	130	3.513867826	290	2.211194	0.556	-136
751	36	NA	NA	0	14.452	240	1.171289565	334.9	2.230678	0.512	-136
752	36	NA	NA	0	14.452	350	0.711017302	334.9	2.230678	0.512	-136
753	36	1	0	1	7.712	277	0.273722628	334.9	2.230678	0.512	-136
754	36	NA	NA	0	14.452	248	1.014464017	334.9	2.230678	0.512	-136
755	36	NA	NA	0	14.452	250	2.86084823	334.9	2.230678	0.512	-136
756	36	NA	NA	0	14.452	215	0.641420476	334.9	2.230678	0.512	-136
757	36	NA	NA	0	14.452	207	1.224529798	334.9	2.230678	0.512	-136
758	36	NA	NA	0	14.452	230	0.845639462	334.9	2.230678	0.512	-136
759	36	NA	NA	0	10.452	141	6.090704348	327.1	1.913533	0.49	-136
760	36	NA	NA	0	14.452	162	1.036140385	331.2	1.685646	0.558	-136
761	36	NA	NA	0	14.452	256	0.981606883	331.2	1.685646	0.558	-136
762	36	NA	NA	0	14.452	481	0.397843038	331.2	1.685646	0.558	-136
763	36	NA	NA	0	14.452	147	3.061324242	372.5	2.310795	0.57	-136
764	36	NA	NA	0	14.452	135	1.924261111	372.5	2.310795	0.57	-136
765	36	NA	NA	0	14.452	155	1.084818121	372.5	2.310795	0.57	-136
766	36	NA	NA	0	14.452	209	0.260286522	372.5	2.310795	0.57	-136
767	36	NA	NA	0	14.452	217	1.30143285	290	2.211194	0.556	-136
768	36	0	1	1	7.712	251	0.1	372.5	2.310795	0.57	-136
769	36	NA	NA	0	14.452	263	0.954554724	372.5	2.310795	0.57	-136
770	36	NA	NA	0	14.452	298	0.935404861	372.5	2.310795	0.57	-136
771	36	NA	NA	0	14.452	352	0.706871429	372.5	2.310795	0.57	-136
772	36	NA	NA	0	14.452	349	-0.076970457	372.5	2.310795	0.57	-136
773	36	NA	NA	0	10.452	132	3.715814655	372.5	2.310795	0.57	-136
774	36	NA	NA	0	14.452	114	0.728098829	372.5	2.310795	0.57	-136
775	36	NA	NA	0	14.452	192	1.17128913	225	0.8490719	0.685	-136
776	36	NA	NA	0	14.452	216	1.036140385	225	0.8490719	0.685	-136
777	36	NA	NA	0	14.452	166	0.836635404	225	0.8490719	0.685	-136
778	36	NA	NA	0	14.452	162	0.682016456	225	0.8490719	0.685	-136
779	36	NA	NA	0	14.452	151	-0.863450641	225	0.8490719	0.685	-136
780	36	NA	NA	0	14.452	143	0.189715915	225	0.8490719	0.685	-136
781	36	NA	NA	0	14.452	132	-0.202553835	225	0.8490719	0.685	-136
782	36	NA	NA	0	14.452	125	1.598115254	225	0.8490719	0.685	-136
783	36	NA	NA	0	14.452	125	2.34257913	225	0.8490719	0.685	-136
784	36	NA	NA	0	14.452	156	0	225	0.8490719	0.685	-136
785	36	NA	NA	0	14.452	108	0.251772523	225	0.8490719	0.685	-136
786	36	NA	NA	0	14.452	137	5.153673043	327.6	2.463861	0.669	-66
787	36	NA	NA	0	14.452	145	2.211464179	307.75	1.410295	0.78	-67
788	36	NA	NA	0	14.452	115	0.970798198	307.75	1.410295	0.78	-67
789	36	NA	NA	0	14.452	110	-0.24269964	307.75	1.410295	0.78	-67
790	36	NA	NA	0	14.452	123	0.445283554	307.75	1.410295	0.78	-67
791	36	NA	NA	0	14.452	158	0.345380192	307.75	1.410295	0.78	-67
792	36	NA	NA	0	14.452	158	-0.169431824	307.75	1.410295	0.78	-67
793	36	NA	NA	0	14.452	216	0.769704286	307.75	1.410295	0.78	-67
794	36	NA	NA	0	14.452	221	1.01181784	307.75	1.410295	0.78	-67
795	36	NA	NA	0	14.452	221	-0.596010177	307.75	1.410295	0.78	-67
796	36	NA	NA	0	14.452	249	1.127182427	307.75	1.410295	0.78	-67
797	36	NA	NA	0	14.452	141	1.836794697	187.6	0.9637631	0.82	-3
798	36	0	1	1	14.452	152	-0.176076209	187.6	0.9637631	0.82	-3
799	36	NA	NA	0	14.452	180	1.253006977	187.6	0.9637631	0.82	-3
800	36	NA	NA	0	14.452	216	10.36140385	570	2.767851	0.486	-76
801	36	NA	NA	0	14.452	139	0.393279635	570	2.767851	0.486	-76
802	36	NA	NA	0	14.452	160	0.51477051	570	2.767851	0.486	-76
803	36	NA	NA	0	14.452	481	0.455638901	501.7	1.860886	0.842	-94
804	36	NA	NA	0	14.452	280	0.291765235	501.7	1.860886	0.842	-94
805	36	NA	NA	0	14.452	532	0.411292366	501.7	1.860886	0.842	-94
806	36	NA	NA	0	14.452	814	0.267391067	951.45	3.913964	0.691	-94
807	36	NA	NA	0	14.452	171	1.496647531	951.45	3.913964	0.691	-94
808	36	NA	NA	0	14.452	142	0.98319927	951.45	3.913964	0.691	-94
809	36	NA	NA	0	14.452	122	-0.434510565	951.45	3.913964	0.691	-94
810	36	1	0	1	14.452	283	0	404.8	1.449197	0.842	-94
811	36	0	1	1	14.452	139	-0.382122766	404.8	1.449197	0.842	-94
812	36	NA	NA	0	14.452	271	1.803047638	404.8	1.449197	0.842	-94
813	36	NA	NA	0	14.452	249	0.779246281	404.8	1.449197	0.842	-94
814	36	NA	NA	0	14.452	310	0.805504651	404.8	1.449197	0.842	-94
815	36	NA	NA	0	14.452	249	0.894262241	404.8	1.449197	0.842	-94
816	36	NA	NA	0	14.452	153	3.146237226	500.75	3.447323	0.608	-99
817	36	NA	NA	0	14.452	140	0.390429783	387.4	1.489192	0.717	-239
818	36	NA	NA	0	14.452	141	-0.376778392	387.4	1.489192	0.717	-239
819	36	NA	NA	0	14.452	122	2.669695495	387.4	1.489192	0.717	-239
820	36	0	0	1	14.452	106	0.25656819	387.4	1.489192	0.717	-239
821	36	NA	NA	0	14.452	164	0.847159119	387.4	1.489192	0.717	-239
822	36	NA	NA	0	14.452	179	1.594062722	387.4	1.489192	0.717	-239
823	36	NA	NA	0	14.452	186	-0.286592074	387.4	1.489192	0.717	-239
824	36	NA	NA	0	14.452	222	1.539409048	387.4	1.489192	0.717	-239
825	36	NA	NA	0	14.452	201	0.54699797	387.4	1.489192	0.717	-239
826	36	NA	NA	0	14.452	224	5.503801075	387.4	1.489192	0.717	-239
827	36	NA	NA	0	14.452	137	-0.577278357	187.1	0.9930748	0.63	-101
828	36	NA	NA	0	14.452	147	4.242465354	450	2.27318	0.46	-99
829	36	1	0	1	7.712	102	0	330.2	1.179697	0.603	-55
830	36	NA	NA	0	14.452	134	1.484862992	330.2	1.179697	0.603	-55
831	36	NA	NA	0	14.452	333	0.748323765	502.7	1.754993	0.758	-158
832	36	NA	NA	0	14.452	122	1.393430172	331.25	1.650052	0.613	-161
833	36	NA	NA	0	14.452	129	1.781133884	178.3	0.88717039	0.605	-120
834	36	NA	NA	0	14.452	124	2.10832087	178.3	0.88717039	0.605	-120
835	36	NA	NA	0	14.452	140	0.589919489	468.75	2.834052	0.822	-19
836	36	NA	NA	0	14.452	406	0.335905985	514.3	2.77094	0.47	-65
837	36	NA	NA	0	14.452	340	1.863749686	514.3	2.77094	0.47	-65
838	36	1	0	1	14.452	487	0.449931524	514.3	2.77094	0.47	-65
839	36	0	0	1	14.452	455	0	514.3	2.77094	0.47	-65
840	36	NA	NA	0	14.452	170	3.79686443	514.3	2.77094	0.47	-65
841	36	NA	NA	0	14.452	157	-0.338863585	318.6	0.878346	0.556	-284
842	36	0	1	1	7.712	162	0	318.6	0.878346	0.556	-284
843	36	NA	NA	0	14.452	359	2.278883082	741.35	2.434437	0.794	-180
844	36	NA	NA	0	14.452	254	0.98962	741.35	2.434437	0.794	-180
845	36	NA	NA	0	14.452	266	1.272739764	741.35	2.434437	0.794	-180
846	36	NA	NA	0	14.452	255	0.106061654	741.35	2.434437	0.794	-180
847	36	1	0	1	14.452	260	0.636369685	741.35	2.434437	0.794	-180
848	36	NA	NA	0	14.452	291	0.859776241	741.35	2.434437	0.794	-180
849	36	NA	NA	0	14.452	315	2.940596127	741.35	2.434437	0.794	-180
850	36	NA	NA	0	14.452	217	1.165658173	741.35	2.434437	0.794	-180
851	36	NA	NA	0	14.452	415	1.65358491	741.35	2.434437	0.794	-180
852	36	NA	NA	0	14.452	497	0.44073047	741.35	2.434437	0.794	-180
853	36	NA	NA	0	10.452	126	3.918495455	741.35	2.434437	0.794	-180
854	36	NA	NA	0	14.452	331	1.101306604	741.35	2.434437	0.794	-180
855	36	NA	NA	0	14.452	153	2.501539286	741.35	2.434437	0.794	-180
856	36	NA	NA	0	14.452	135	2.389808065	741.35	2.434437	0.794	-180
857	36	1	0	1	14.452	108	0.251772523	741.35	2.434437	0.794	-180
858	36	NA	NA	0	14.452	119	0.228302203	741.35	2.434437	0.794	-180
859	36	NA	NA	0	14.452	258	2.636647234	741.35	2.434437	0.794	-180
860	36	NA	NA	0	14.452	130	0	741.35	2.434437	0.794	-180
861	36	NA	NA	0	14.452	222	1.138295305	741.35	2.434437	0.794	-180
862	36	NA	NA	0	14.452	186	4.574658491	741.35	2.434437	0.794	-180
863	36	NA	NA	0	14.452	148	0.36903637	741.35	2.434437	0.794	-180
864	36	NA	NA	0	14.452	166	0.836635404	741.35	2.434437	0.794	-180
865	36	NA	NA	0	14.452	207	2.722624468	741.35	2.434437	0.794	-180
866	36	0	0	1	14.452	195	0.564181152	741.35	2.434437	0.794	-180
867	36	NA	NA	0	14.452	140	2.072281538	741.35	2.434437	0.794	-180
868	36	NA	NA	0	14.452	105	-0.748323796	213.8	3.125412819	0.6	-237
869	36	NA	NA	0	14.452	166	1.726901282	687	2.747426264	0.454	-330
870	36	NA	NA	0	14.452	281	2.064341379	976.6	2.557273079	0.73	-389
871	36	0	0	1	7.712	258	0	511.9	4.533255624	0.375	-129
872	36	NA	NA	0	14.452	164	0.847159119	373.15	2.293938088	0.595	-202
873	36	NA	NA	0	14.452	129	0	321	1.702639949	0.64	-69
874	36	NA	NA	0	14.452	581	1.832292647	581.1	2.349154	0.469	-99
875	36	NA	NA	0	14.452	146	1.154556429	378.8	2.116399	0.556	-136
876	36	NA	NA	0	14.452	101	0	378.8	2.116399	0.556	-136
877	36	NA	NA	0	14.452	202	0.26939655	387.4	1.489192	0.717	-239
878	36	NA	NA	0	14.452	275	0.807180524	327.1	1.913533	0.49	-136
879	36	NA	NA	0	14.452	105	0	407.8	1.203636	0.755	-24
880	36	NA	NA	0	14.452	589	0.370941824	416.75	1.542628	0.798	-24
881	36	NA	NA	0	14.452	511	0.428463618	416.75	1.542628	0.798	-24
882	36	NA	NA	0	14.452	210	2.22182732	416.75	1.542628	0.798	-24
883	36	0	1	1	7.712	349	0.07183908	416.75	1.542628	0.798	-24
884	36	NA	NA	0	14.452	113	1.247206481	468.4	1.743797	0.825	-64
885	36	NA	NA	0	14.452	130	2.003776033	468.4	1.743797	0.825	-64
886	36	NA	NA	0	14.452	139	0.393279635	418	2.170819	0.825	-64
887	36	NA	NA	0	14.452	142	0.384852214	460	1.700493	0.88	-64
888	36	NA	NA	0	14.452	155	1.660663699	468.4	1.743797	0.825	-64
889	36	NA	NA	0	14.452	168	-0.159406272	468.4	1.743797	0.825	-64
890	36	NA	NA	0	14.452	247	0.901745607	330	1.550615	0.763	-64
891	36	NA	NA	0	14.452	345	0.396171471	468.4	1.743797	0.825	-64
892	36	NA	NA	0	14.452	627	0.57038355	468.4	1.743797	0.825	-64
893	36	0	0	1	7.712	178	0.872093023	342	2.133376	0.669	-66
894	36	NA	NA	0	14.452	229	0.724833632	376.4	2.237982	0.599	-122
895	36	NA	NA	0	14.452	109	0.249441296	469.5	2.033114	0.777	-154
896	36	NA	NA	0	14.452	123	0.445283554	469.5	2.033114	0.777	-154
897	36	NA	NA	0	14.452	135	0.822584733	469.5	2.033114	0.777	-154
898	36	NA	NA	0	14.452	247	1.375642128	469.5	2.033114	0.777	-154
899	36	0	0	1	14.452	421	0.521833414	469.5	2.033114	0.777	-154
900	36	NA	NA	0	14.452	706	0.308763897	469.5	2.033114	0.777	-154
901	36	NA	NA	0	10.452	123	4.618226667	273	1.465234	0.608	-74
902	36	NA	NA	0	14.452	151	2.752957664	273	1.465234	0.608	-74
903	36	NA	NA	0	14.452	142	2.486737692	273	1.465234	0.608	-74
904	36	NA	NA	0	14.452	269	0.201795169	273	1.465234	0.608	-74
905	36	NA	NA	0	14.452	334	0.917449536	599.7	1.736063	0.752	-128
906	36	NA	NA	0	14.452	256	-0.516085441	1056	2.800954	0.889	-188
907	36	0	0	1	14.452	158	0.345380192	416.7	4.210937	0.579	-107
908	36	0	0	1	14.452	187	-0.143296064	416.7	4.210937	0.579	-107
909	36	NA	NA	0	14.452	208	1.218376382	416.7	4.210937	0.579	-107
910	36	NA	NA	0	14.452	147	3.522877692	416.7	4.210937	0.579	-107
911	36	1	0	1	14.452	111	1.270738679	416.7	4.210937	0.579	-107
912	36	0	1	1	7.712	140	3.925619835	416.7	4.210937	0.579	-107
913	36	0	1	1	7.712	299	0.253378378	416.7	4.210937	0.579	-107
914	36	NA	NA	0	14.452	208	1.218376382	416.7	4.210937	0.579	-107
915	36	NA	NA	0	14.452	538	0.667077143	525.5	2.153392	0.601	-230
916	36	NA	NA	0	14.452	298	1.130335315	525.5	2.153392	0.601	-230
917	36	NA	NA	0	14.452	181	0.301001732	601.5	3.086573	0.664	-230
918	36	NA	NA	0	14.452	105	0	800	4.854107	0.455	-41
919	36	NA	NA	0	14.452	165	1.738042581	504.4	1.52453	0.512	-302
920	36	1	0	1	14.452	189	-0.282090628	658.45	6.433413	0.528	-221
921	36	0	0	1	7.712	309	0.327868852	696.1	3.301713	0.55	-100
922	36	NA	NA	0	14.452	139	-0.192426143	696.1	3.301713	0.55	-100
923	36	NA	NA	0	14.452	131	0.848492913	404.8	1.449197	0.842	-94
924	36	NA	NA	0	14.452	134	-0.396171397	468	2.152057	0.842	-94
925	36	NA	NA	0	14.452	164	6.031266418	337.65	2.167869	0.37	-90
926	36	NA	NA	0	14.452	529	0.413660653	468.4	3.114256	0.501	-103
927	36	NA	NA	0	14.452	229	1.102076818	468.4	3.114256	0.501	-103
928	36	NA	NA	0	14.452	243	0.682016456	458.7	3.38439	0.504	-180
929	36	NA	NA	0	14.452	585	0.13886421	458.7	3.38439	0.504	-180
930	36	NA	NA	0	10.452	112	1.258862617	466.2	2.795849	0.514	-171
931	36	NA	NA	0	14.452	158	1.248858278	466.2	2.795849	0.514	-171
932	36	NA	NA	0	14.452	126	1.584685714	466.2	2.795849	0.514	-171
933	36	NA	NA	0	14.452	595	1.330353263	466.2	2.795849	0.514	-171
934	36	0	1	1	14.452	505	0.433636217	466.2	2.795849	0.514	-171
935	36	NA	NA	0	14.452	388	0.639727968	466.2	2.795849	0.514	-171
936	36	1	0	1	14.452	270	0.302692772	466.2	2.795849	0.514	-171
937	36	NA	NA	0	14.452	287	1.175548727	502.7	1.754993	0.758	-158
938	36	NA	NA	0	14.452	262	0.417668992	466.2	2.795849	0.514	-171
939	36	NA	NA	0	14.452	228	2.170493365	695.8	2.293593	0.537	-156
940	36	NA	NA	0	14.452	146	0.75886338	695.8	2.293593	0.537	-156
941	36	NA	NA	0	14.452	122	0.913208475	695.8	2.293593	0.537	-156
942	36	NA	NA	0	10.452	105	0.792342843	486.65	1.840342	0.825	-41
943	36	NA	NA	0	14.452	189	1.190702762	486.65	1.840342	0.825	-41
944	36	NA	NA	0	14.452	531	0.153066231	388.2	1.145818	0.876	-41
945	36	NA	NA	0	14.452	406	0.541500503	388.2	1.145818	0.876	-41
946	36	NA	NA	0	14.452	384	0.869021237	388.2	1.145818	0.876	-41
947	36	NA	NA	0	14.452	329	0.415735494	469	1.888594	0.852	-41
948	36	0	1	1	14.452	337	0.739197866	486.65	1.840342	0.825	-41
949	36	NA	NA	0	14.452	303	0.824683333	388.2	1.145818	0.876	-41
950	36	NA	NA	0	14.452	279	0.897988519	486.65	1.840342	0.825	-41
951	36	NA	NA	0	14.452	251	1.001888017	486.65	1.840342	0.825	-41
952	36	NA	NA	0	14.452	245	1.882246725	427.95	1.294063	0.792	-49
953	36	0	1	1	14.452	193	1.317700543	486.65	1.840342	0.825	-41
954	36	NA	NA	0	14.452	178	0.939755233	469	1.888594	0.852	-41
955	36	NA	NA	0	14.452	167	0	486.65	1.840342	0.825	-41
956	36	NA	NA	0	14.452	159	0.874664286	388.2	1.145818	0.876	-41
957	36	NA	NA	0	14.452	159	4.326075912	469	1.888594	0.852	-41
958	36	NA	NA	0	14.452	141	1.620430075	388.2	1.145818	0.876	-41
959	36	NA	NA	0	14.452	128	2.037452941	388.2	1.145818	0.876	-41
960	36	NA	NA	0	14.452	108	0	486.65	1.840342	0.825	-41
961	36	NA	NA	0	14.452	625	0.349298541	469	1.888594	0.852	-41
962	36	NA	NA	0	14.452	230	-0.573184255	388.2	1.145818	0.876	-41
963	36	NA	NA	0	14.452	118	1.698897297	586.85	1.603454	0.803	-49
964	36	NA	NA	0	14.452	128	2.283022034	380.8	1.304898	0.799	-49
965	36	0	0	1	7.712	239	0.534188034	586.85	1.603454	0.803	-49
966	36	0	1	1	14.452	235	7.466967391	315.6	3.115685	0.624	-179
967	36	NA	NA	0	14.452	215	1.041145894	461.7	1.937454	0.84	-86
968	36	NA	NA	0	14.452	176	0.153940914	461.7	1.937454	0.84	-86
969	36	NA	NA	0	14.452	221	0.751804186	329	1.125233	0.725	-63
970	36	NA	NA	0	14.452	115	2.565681905	348.35	1.422342	0.598	-95
971	36	0	0	1	7.712	251	2.047413793	432	2.482345	0.478	-65
972	36	0	0	1	14.452	688	0.316937059	432	2.482345	0.478	-65
973	36	NA	NA	0	14.452	176	3.453801923	432	2.482345	0.478	-65
974	36	0	0	1	7.712	111	1.428571429	432	2.482345	0.478	-65
975	36	0	0	1	7.712	162	0	317.9	1.727242	0.737	-144
976	36	NA	NA	0	14.452	141	1.620430075	317.9	1.727242	0.737	-144
977	36	NA	NA	0	14.452	200	4.385525	364	1.692898	0.64	-136
978	36	NA	NA	0	14.452	192	1.637216575	380.5	1.817675	0.62	-136
979	36	0	1	1	14.452	170	-0.313251802	301.2	1.674177	0.774	-130
980	36	1	0	1	7.712	254	0	301.2	1.674177	0.774	-130
981	36	0	1	1	14.452	279	0.795266421	301.2	1.674177	0.774	-130
982	36	0	0	1	10.452	114	2.590351923	301.2	1.674177	0.774	-130
983	36	0	0	1	7.712	181	0	244.7	1.196106	0.803	-61
984	36	NA	NA	0	10.452	110	1.282840952	244.7	1.196106	0.803	-61
985	36	NA	NA	0	14.452	310	0.99109097	326	1.283626	0.765	-6
986	36	NA	NA	0	14.452	337	0.739197866	329	1.125233	0.725	-63
987	36	NA	NA	0	14.452	216	3.367456771	329	1.125233	0.725	-63
988	36	NA	NA	0	14.452	154	2.693965714	329	1.125233	0.725	-63
989	36	NA	NA	0	14.452	128	0.212123307	460.2	3.765214	0.586	-273
990	36	NA	NA	0	14.452	258	1.1997417	574.8	2.164608	0.787	-141
991	36	NA	NA	0	14.452	144	2.901193846	536	2.67794	0.758	-158
992	36	NA	NA	0	14.452	137	0.603126642	522.1	1.785923	0.657	-68
993	36	1	0	1	14.452	181	0	502.7	1.754993	0.758	-158
994	36	1	0	1	14.452	212	0	502.7	1.754993	0.758	-158
995	36	NA	NA	0	14.452	280	0.894674908	502.7	1.754993	0.758	-158
996	36	1	0	1	10.452	105	0.792342843	502.7	1.754993	0.758	-158
997	36	NA	NA	0	14.452	139	-0.192426143	502.7	1.754993	0.758	-158
998	36	NA	NA	0	14.452	142	-0.738072603	502.7	1.754993	0.758	-158
999	36	NA	NA	0	14.452	149	1.130334965	502.7	1.754993	0.758	-158
1000	36	NA	NA	0	14.452	121	0	502.7	1.754993	0.758	-158
1001	36	NA	NA	0	14.452	112	0.74145844	162.8	0.6322037	0.68	-67
1002	36	NA	NA	0	14.452	143	0	162.8	0.6322037	0.68	-67
1003	36	0	0	1	14.452	209	0.260286522	162.8	0.6322037	0.68	-67
1004	36	0	0	1	7.712	127	0	162.8	0.6322037	0.68	-67
1005	36	NA	NA	0	14.452	107	-0.249441296	162.8	0.6322037	0.68	-67
1006	36	NA	NA	0	14.452	112	0.74145844	162.8	0.6322037	0.68	-67
1007	36	NA	NA	0	14.452	110	1.282840952	162.8	0.6322037	0.68	-67
1008	36	NA	NA	0	14.452	103	0.264114314	162.8	0.6322037	0.68	-67
1009	36	NA	NA	0	10.452	105	0	162.8	0.6322037	0.68	-67
1010	36	0	0	1	14.452	648	0.769704444	448	2.370393	0.577	-136
1011	36	NA	NA	0	14.452	442	0.49658341	507.95	2.724693551	0.577	-137
1012	36	NA	NA	0	14.452	378	0.65706477	556.35	3.301848	0.713	-180
1013	36	1	0	1	14.452	764	0.141787632	556.35	3.301848	0.713	-180
1014	36	NA	NA	0	14.452	538	2.10550501	556.35	3.301848	0.713	-180
1015	36	NA	NA	0	14.452	472	0.464476724	444	2.183894	0.816	-64
1016	36	0	0	1	14.452	463	0.473664176	556.35	3.301848	0.713	-180
1017	36	NA	NA	0	14.452	270	1.69698622	493	2.577614	0.559	-145
1018	36	NA	NA	0	10.452	111	2.667293069	380.8	1.304898	0.799	-49
1019	36	NA	NA	0	10.452	108	1.584685294	329	1.125233	0.725	-63
1020	36	NA	NA	0	14.452	370	0.519497521	515	1.741121	0.751	-143
1021	36	NA	NA	0	14.452	150	1.318724476	502.7	1.754993	0.758	-158
1022	36	NA	NA	0	14.452	169	0.653082424	273	1.465234	0.608	-74
1023	36	NA	NA	0	14.452	160	-0.332588333	362	1.468214	0.942	-158
1024	36	0	1	1	14.452	253	0.432765462	515	1.741121	0.751	-143
1025	36	NA	NA	0	14.452	385	0.644832181	575.8	1.904473	1.113	-158
1026	36	0	1	1	7.712	531	0.285714286	515	1.741121	0.751	-143
1027	36	NA	NA	0	14.452	667	0.327036722	515	1.741121	0.751	-143
1028	36	NA	NA	0	10.452	115	3.433485294	502.7	1.754993	0.758	-158
1029	36	NA	NA	0	10.452	127	3.607989286	533.5	1.844088	0.694	-158
1030	36	NA	NA	0	14.452	187	0.439233533	502.7	1.754993	0.758	-158
1031	36	0	0	1	7.712	126	0	453.9758	2.272209	0.697	-122.5506
1032	36	NA	NA	0	14.452	211	0.9244	453.9758	2.272209	0.697	-122.4484
1033	36	NA	NA	0	10.452	102	0.266729307	321	1.702639949	0.64	-69
1034	36	NA	NA	0	14.452	335	1.440170126	575.8	1.904473	1.113	-158
1035	36	NA	NA	0	10.452	101	-2.426996396	453.9758	2.272209	0.697	-122.4484
1036	36	NA	NA	0	10.452	111	0.494305596	447.3	1.316758	0.745	-198
1037	36	NA	NA	0	10.452	123	5.231000971	634	1.966322922	0.764	-256
1038	36	NA	NA	0	10.452	103	0.264114314	232.8	2.133376	0.669	-66
1039	36	NA	NA	0	10.452	110	2.400563366	307.75	1.410295	0.78	-67
1040	36	NA	NA	0	10.452	124	6.134773267	387.4	1.489192	0.717	-239
1041	36	NA	NA	0	10.452	123	6.196121	533.5	1.844088	0.694	-158
1042	36	NA	NA	0	14.452	960	0.226383613	626.5	6.830509	0.579	-180
1043	120	NA	NA	0	23.401	432	0	469	1.888594	0.852	-41
1044	120	NA	NA	0	23.401	173	0.563658129	254.5	1.264818164	0.737	-97
1045	120	NA	NA	0	23.401	399	0.121087362	469	1.888594	0.852	-41
1046	120	NA	NA	0	23.401	162	0.602409625	180.2	0.934849182	0.63	-97
1047	120	NA	NA	0	23.401	430	0.452514319	616.2	2.402501	0.745	-145
1048	120	NA	NA	0	23.401	222	0.884271101	310	2.039886	0.472	-65
1049	120	NA	NA	0	14.454	105	0	214.2	1.065678	0.535	-52
1050	120	NA	NA	0	23.401	275	-0.347962238	505.8	2.050313	0.445	0
1051	120	NA	NA	0	23.401	183	1.633653107	325.5	2.031899	0.613	-46
1052	120	NA	NA	0	23.401	281	1.051478545	391.0265	2.229631	0.593	-7
1053	120	NA	NA	0	23.401	136	0.356983481	516.8	2.800954	0.937	-188
1054	120	NA	NA	0	23.401	392	0.123255166	541.25	1.988591	0.78	-41
1055	120	NA	NA	0	19.434	148	0	554.65	2.576209	0.392	-76
1056	120	1	0	1	23.401	196	0	469	1.888594	0.852	-41
1057	120	0	1	1	19.434	113	0	297.9	1.445777	0.737	-144
1058	120	1	0	1	17.057	169	0	178.5	1.498546	0.662	-170
1059	120	NA	NA	1	23.401	148	-0.642570267	332.8	4.611671038	0.338	-121
1060	120	NA	NA	0	23.401	178	0.547645114	640	5.912701	0.586	-107
1061	120	NA	NA	0	23.401	145	0.334672014	358.35	1.618987	0.616	-102
1062	120	NA	NA	0	23.401	116	0.419067565	527.5	1.563003	0.825	-64
1063	120	NA	NA	0	23.401	125	0	356.2	1.000746	0.616	-102
1064	120	NA	NA	0	23.401	139	2.555677273	337.4	1.676199	0.84	-53
1065	120	0	1	1	14.454	106	0	409.2	1.858273541	0.54	-202
1066	120	NA	NA	0	23.401	400	0.7339	469.25	2.40661	0.657	-68
1067	120	1	0	1	13.016	546	0	469	1.888594	0.852	-41
1068	120	0	1	1	8.947	119	2.06247	455.8	2.330552	0.77	-102
1069	120	NA	NA	0	23.401	268	0.916212548	320.8	1.963226	0.53	-21
1070	120	NA	NA	1	23.401	140	0.346710576	310	2.039886	0.472	-65
1071	120	NA	NA	0	23.401	145	0.334672014	211.4	2.495975	1.19	-43
1072	120	NA	NA	0	23.401	302	-0.317057697	507.8	1.637095	0.964	-158
1073	120	1	0	1	19.132	137	0.736207164	298.05	1.330198	0.6	-118
1074	120	1	0	1	23.401	123	0	391.7	2.710208	0.501	-103
1075	120	NA	NA	0	23.401	542	0.268234323	504	2.521094	0.878	-164
1076	120	NA	NA	0	23.401	176	-0.272275537	330.8	1.479636	0.47	-101
1077	120	NA	NA	0	23.401	442	0.663203211	533	1.856798	0.787	-49
1078	120	NA	NA	0	23.401	536	0.271253846	571	1.940812	0.556	-284
1079	120	NA	NA	0	14.454	135	0.724703308	407.25	2.309477	0.7	-324
1080	120	NA	NA	0	23.401	145	0.674024755	310	2.039886	0.472	-65
1081	120	NA	NA	0	10.385	138	3.765060156	278.4	2.409501	0.574	-291
1082	120	1	0	1	23.401	660	-0.07290888	696.1	3.301713	0.55	-100
1083	120	NA	NA	0	19.434	167	3.398208333	536.75	4.015021	0.397	-42
1084	120	NA	NA	0	23.401	268	1.674652124	536.75	4.015021	0.397	-42
1085	120	0	1	1	8.947	153	-1.10284875	325.5	2.031899	0.613	-46
1086	120	0	1	1	17.057	135	1.503759398	402.15	1.912913	0.543	-102
1087	120	NA	NA	0	10.385	108	0.45039972	536.75	4.015021	0.397	-42
1088	120	NA	NA	0	23.401	187	0.259100914	287.4	1.612547	0.664	-156
1089	120	NA	NA	0	10.385	107	0.454648774	579.95	3.148773	0.862	0
1090	120	NA	NA	0	23.401	134	0	277.65	1.46759	0.633	-95
1091	120	NA	NA	0	23.401	121	0.401606417	244	1.074174	0.65	-95
1092	120	NA	NA	0	23.401	210	0	297.45	1.525445	0.41	-241
1093	120	NA	NA	0	23.401	127	1.165954032	361	1.216596	0.831	-169
1094	120	NA	NA	0	23.401	389	0.249058243	502.7	1.754993	0.758	-158
1095	120	NA	NA	0	23.401	390	2.742677507	803	5.43816	0.396	-41
1096	120	NA	NA	0	23.401	164	1.830105063	309.1	1.410706185	0.77	-97
1097	120	NA	NA	0	19.434	143	2.110632117	469.3	1.658904	0.865	-29
1098	120	1	0	1	10.185	128	1.060771774	485.1	3.943804	0.421	-103
1099	120	NA	NA	0	23.401	305	2.145568493	320.8	1.963226	0.53	-21
1100	120	NA	NA	0	23.401	109	1.363946226	721	1.269456	0.545	-102
1101	120	NA	NA	0	23.401	120	1.661819828	548.65	2.97298	0.51	-65
1102	120	NA	NA	0	19.434	196	0.749110363	310	2.039886	0.472	-65
1103	120	NA	NA	0	23.401	595	0.244220101	541.25	1.988591	0.78	-41
1104	120	NA	NA	0	23.401	107	0.454648774	170.5	1.083323	0.68	-67
1105	120	1	0	1	19.132	314	1.76557953	416.8	1.618987	0.503	-102
1106	120	0	1	1	13.016	367	-0.054566087	310.8	1.639493	0.56	-91
1107	120	NA	NA	1	23.401	334	0	469	1.888594	0.852	-41
1108	120	1	0	1	17.057	132	0	894.55	2.577614	0.559	-29
1109	120	0	1	1	14.016	221	0.338202706	607	3.79772	0.47	-76
1110	120	NA	NA	0	23.401	308	3.346720139	450	1.846534	0.777	-154
1111	120	1	0	1	17.057	592	0	391.9	2.112123	0.575	-102
1112	120	NA	NA	0	23.401	266	0	277.65	1.46759	0.633	-95
1113	120	NA	NA	0	23.401	129	1.943257258	321.1	2.187719	0.9	-94
1114	120	NA	NA	0	19.434	223	3.725044928	485.1	3.943804	0.421	-103
1115	120	NA	NA	0	23.401	339	0	361	1.216596	0.831	-169
1116	120	NA	NA	0	23.401	231	0.634115351	436.8	1.465283	0.798	-24
1117	120	NA	NA	0	23.401	108	1.37693619	358.35	1.618987	0.616	-102
1118	120	NA	NA	0	19.434	149	0.325626824	407.25	2.309477	0.7	-324
1119	120	NA	NA	0	23.401	151	0.646882819	305.6	1.527011	0.56	-91
1120	120	NA	NA	0	23.401	364	2.801905233	391.0265	2.229631	0.593	-7
1121	120	NA	NA	0	23.401	217	2.085263942	403.5	2.021395	0.672	-132
1122	120	1	0	1	17.057	260	0	363.8	2.202204	0.525	-241
1123	120	1	0	1	8.947	102	0.5041593	901	5.600359	0.477	-264
1124	120	NA	NA	0	23.401	138	0.708717206	316	1.078359	0.58	-11
1125	120	1	0	1	23.401	149	0	419.4	1.991798	0.618	-247
1126	120	NA	NA	0	10.385	104	0.467890971	309.1	1.410706185	0.77	-97
1127	120	NA	NA	0	23.401	524	0.937602529	536.75	4.015021	0.397	-42
1128	120	NA	NA	0	23.401	146	-0.327841973	541.25	1.988591	0.78	-41
1129	120	NA	NA	0	23.401	141	0.344234071	469	1.888594	0.852	-41
1130	120	NA	NA	0	23.401	190	0.254988201	719.35	3.590669	0.674	-64
1131	120	NA	NA	0	23.401	127	0	385	1.395645	0.784	-158
1132	120	NA	NA	0	23.401	184	0	396.2	2.240884	0.651	-79
1133	120	NA	NA	0	10.385	103	0.472478137	528.6	3.050916	0.498	-177
1134	120	NA	NA	0	23.401	181	1.652323429	407.25	2.309477	0.7	-324
1135	120	NA	NA	0	23.401	369	0.796574656	325.5	1.85524	0.556	-136
1136	120	NA	NA	0	23.401	204	0.9638555	410	1.428315	0.794	-158
1137	120	NA	NA	1	19.434	116	0	178.5	1.498546	0.662	-170
1138	120	NA	NA	0	23.401	152	0.970324161	277.65	1.46759	0.633	-95
1139	120	NA	NA	0	23.401	132	1.120762016	726.9	4.223428	0.478	-65
1140	120	NA	NA	0	23.401	208	0.232815314	615.85	3.306982	0.49	-76
1141	120	NA	NA	0	23.401	359	3.298910714	371	2.550115	0.445	-65
1142	120	NA	NA	0	23.401	276	1.624475281	320.85	2.009706	0.615	-95
1143	120	NA	NA	0	23.401	166	0	373	1.81734	0.734	0
1144	120	NA	NA	0	23.401	660	1.19733587	664.4	2.016976	0.825	-41
1145	120	NA	NA	0	23.401	114	0.860585179	337.25	2.138899	0.615	-65
1146	120	1	0	1	19.132	387	0.170825558	710.75	2.009275	0.593	-2
1147	120	1	0	1	23.401	113	-0.83813513	287.3	1.745633	0.628	-70
1148	120	1	0	1	19.132	423	0.077923981	469	1.888594	0.852	-41
1149	120	NA	NA	0	23.401	189	3.26730678	403	1.892227	0.629	-247
1150	120	NA	NA	0	19.434	142	2.126151471	469.25	2.40661	0.657	-68
1151	120	NA	NA	0	23.401	179	1.101549143	403	2.815019	0.77	-267
1152	120	NA	NA	0	23.401	198	3.386518919	747.2	3.714942	0.585	-177
1153	120	NA	NA	0	23.401	360	0.269233352	658.5	4.215275	0.418	-65
1154	120	NA	NA	0	23.401	219	1.591270755	494.75	1.282916	0.825	-64
1155	120	NA	NA	0	23.401	507	0.286861706	500.75	3.447323	0.608	-99
1156	120	NA	NA	0	23.401	398	0.489266751	502.7	1.754993	0.758	-158
1157	120	NA	NA	0	23.401	127	2.389723967	446	3.050543	0.77	-267
1158	120	1	0	1	23.401	140	0	471.65	1.578389	0.771	-229
1159	120	NA	NA	0	23.401	129	0	174.95	0.6410038	0.532	-101
1160	120	NA	NA	0	23.401	163	0.903614375	369.75	1.781622	0.672	-158
1161	120	1	0	1	17.057	278	-0.714285714	298.05	1.330198	0.6	-118
1162	120	1	0	1	17.057	188	0.534759358	341.75	2.2665	0.57	-136
1163	120	NA	NA	0	23.401	161	1.227841401	160.1	0.740378	0.598	-95
1164	120	0	1	1	17.057	220	-0.452488688	302.4	1.213981	0.651	-79
1165	120	0	1	1	19.132	103	0.322391373	664.4	2.016976	0.825	-41
1166	120	1	0	1	13.016	262	1.048370281	302.4	1.213981	0.651	-79
1167	120	1	0	1	13.016	314	0.259100935	480	1.185335	0.719	-7
1168	120	1	0	1	13.016	217	0.186793674	415.8	1.053107	0.662	-170
1169	120	1	0	1	13.016	578	0.139932561	541.2	2.578448	0.483	-65
1170	120	NA	NA	0	23.401	116	0.845487193	255	1.479864	0.585	-161
1171	120	NA	NA	0	23.401	167	-0.286861726	370	1.786809	0.5	-91
1172	120	NA	NA	0	23.401	279	0.173355288	269.5	1.188978	0.47	-101
1173	120	NA	NA	0	14.454	101	0.4819277	579.1	1.877317	0.861	-141
1174	120	0	1	1	19.132	191	1.81679116	325.5	2.031899	0.613	-46
1175	120	NA	NA	0	23.401	554	2.759127863	548.65	2.97298	0.51	-65
1176	120	NA	NA	0	23.401	124	1.606425833	244	1.074174	0.65	-95
1177	120	NA	NA	0	23.401	274	0.176530293	309.1	1.410706185	0.77	-97
1178	120	NA	NA	0	23.401	228	2.913981395	331.2	1.685646	0.558	-136
1179	120	0	1	1	19.132	145	-0.225232329	255.9	0.9414025	0.803	-61
1180	120	NA	NA	0	14.454	125	2.0080325	347.8	2.597705	0.47	-67
1181	120	1	0	1	23.401	316	0	451.8	1.816853	0.844	-219
1182	120	NA	NA	0	23.401	322	2.190580519	969	6.360952	0.394	-225
1183	120	NA	NA	0	23.401	397	1.761615666	343.8	1.629811	0.825	-64
1184	120	0	1	1	23.401	142	0	302.4	1.213981	0.651	-79
1185	120	NA	NA	0	23.401	262	0	321	2.206476471	0.589	-39
1186	120	NA	NA	0	23.401	208	0.232815314	339.8	1.956838	0.84	-86
1187	120	0	1	1	14.016	140	0.356174855	201.25	1.056656	0.657	-161
1188	120	NA	NA	0	23.401	242	0.19997	277.65	1.46759	0.633	-95
1189	120	0	1	1	6.116	104	0	417.65	4.316596	0.579	-107
1190	120	NA	NA	0	23.401	334	0.144723033	416.9	4.214283722	0.54	-80
1191	120	NA	NA	0	23.401	245	0.597430992	307.45	1.03293	0.825	-41
1192	120	NA	NA	0	23.401	115	0.422743596	361.6	1.999476	0.712	-135
1193	120	NA	NA	0	14.454	156	4.381160839	365	2.27029	0.39	-38
1194	120	0	1	1	13.016	304	0.542711486	298.45	2.257656	0.556	-136
1195	120	0	1	1	8.947	250	0	842.4	2.402501	0.745	-145
1196	120	NA	NA	0	23.401	149	0.325626824	307.45	1.03293	0.825	-41
1197	120	NA	NA	0	19.434	110	0.892458704	249.8	1.388816	0.598	-95
1198	120	NA	NA	0	23.401	157	0.621842194	679.3	2.621012	0.559	-1
1199	120	NA	NA	0	23.401	385	0.251659373	499.8	2.539673	0.587	-65
1200	120	NA	NA	0	23.401	146	0.332363931	417	3.395268	0.504	-180
1201	120	NA	NA	0	23.401	286	1.386842446	499.8	2.539673	0.587	-65
1202	120	NA	NA	0	23.401	326	-0.147378502	373.8	1.678306	0.569	-188
1203	120	NA	NA	0	23.401	141	0	607	3.79772	0.47	-76
1204	120	NA	NA	0	23.401	329	0.146929177	477.6	1.382974	0.758	-158
1205	120	NA	NA	0	23.401	140	0	201.6	1.001016	0.651	-79
1206	120	NA	NA	0	19.434	108	-0.442135505	297.45	1.525445	0.41	-241
1207	120	NA	NA	0	23.401	464	0.313618872	446	3.050543	0.77	-267
1208	120	NA	NA	0	23.401	134	1.867937209	321	2.206476471	0.589	-39
1209	120	1	0	1	19.132	256	1.90237562	502.7	1.754993	0.758	-158
1210	120	1	0	1	23.401	185	1.065033702	201.6	1.001016	0.651	-79
1211	120	0	1	1	23.401	118	0	319	3.792068	0.624	-179
1212	120	NA	NA	0	23.401	525	1.223644531	444	2.183894	0.816	-64
1213	120	NA	NA	0	10.385	113	0.868338198	349.25	2.193668	0.578	-120
1214	120	NA	NA	0	23.401	107	0	160.1	0.740378	0.598	-95
1215	120	NA	NA	0	23.401	1121	0.609484011	1009	5.167228	0.383	-41
1216	120	NA	NA	0	23.401	116	-0.411904017	352.7	2.455293	0.514	-171
1217	120	NA	NA	0	23.401	186	2.450479661	704	3.879303	0.641	-13
1218	120	NA	NA	0	23.401	296	-1.268230921	409.2	2.54251	0.646	-121
1219	120	0	0	1	23.401	180	0.816826554	201.6	1.001016	0.651	-79
1220	120	NA	NA	0	23.401	173	2.644725	679.3	2.621012	0.559	-1
1221	120	0	1	1	8.947	110	1.977095098	310	2.039886	0.472	-65
1222	120	1	0	1	13.016	170	-0.348213642	341.5	1.526384	0.712	-135
1223	120	1	0	1	8.947	720	-0.069828158	468	2.152057	0.842	-94
1224	120	1	0	1	8.947	245	0.312495455	289.45	1.417472	0.765	-170
1225	120	1	0	1	8.947	380	0	692.05	3.021914	0.466	-23
1226	120	1	0	1	8.947	130	0	194.5	1.066105	0.676	-72
1227	120	NA	NA	0	23.401	208	0.70526	466.2	2.795849	0.514	-171
1228	120	NA	NA	0	23.401	117	-0.809962521	683.65	2.157198	0.821	-154
1229	120	NA	NA	0	23.401	160	0	201.6	1.001016	0.651	-79
1230	120	NA	NA	0	23.401	329	0	246	0.84761	0.716	-31
1231	120	1	0	1	19.132	422	1.8086155	422.8	4.214283722	0.576	-80
1232	120	NA	NA	0	23.401	163	1.525087975	310	2.039886	0.472	-65
1233	120	NA	NA	0	23.401	209	2.935600508	458	6.854421	0.353	-147
1234	120	NA	NA	0	23.401	183	0.803212778	330.2	1.658722	0.41	-57
1235	120	NA	NA	0	23.401	155	0	207	1.357443757	0.56	-79
1236	120	NA	NA	0	23.401	319	2.377932895	369.75	1.781622	0.672	-158
1237	120	NA	NA	0	23.401	192	0.507292316	440.25	1.696743	0.737	-94
1238	120	NA	NA	0	23.401	171	0.570328639	502.7	1.754993	0.758	-158
1239	120	NA	NA	0	23.401	239	1.454092241	404.8	1.449197	0.842	-94
1240	120	NA	NA	0	23.401	117	0	160.1	0.740378	0.598	-95
1241	120	0	1	1	19.132	111	-0.293606429	320.85	2.009706	0.615	-95
1242	120	0	0	1	19.434	110	0	438	1.203053	0.777	-154
1243	120	NA	NA	0	23.401	164	0.898001863	274.8	2.109075	0.579	-146
1244	120	NA	NA	0	23.401	147	-0.325626824	384.5	1.701842	0.787	-135
1245	120	NA	NA	0	14.454	115	0.852969381	433	1.598985	0.791	-133
1246	120	NA	NA	0	23.401	159	0	309.1	1.410706185	0.77	-97
1247	120	0	1	1	17.057	338	1.19760479	277.65	1.46759	0.633	-95
1248	120	NA	NA	0	23.401	163	0.903614375	214.2	1.065678	0.535	-52
1249	120	NA	NA	0	23.401	190	1.036403763	328.45	1.481495	0.61	-117
1250	120	0	1	1	13.016	253	-0.079056378	310	2.039886	0.472	-65
1251	120	1	0	1	13.016	204	2.427291758	405.95	2.634384	0.525	-241
1252	120	1	0	1	17.057	572	0	499.8	2.539673	0.587	-65
1253	120	0	1	1	13.016	111	1.351559615	277.65	1.46759	0.633	-95
1254	120	1	0	1	8.947	108	-0.23126578	160.1	0.740378	0.598	-95
1255	120	NA	NA	0	23.401	161	0.606198365	214.2	1.065678	0.535	-52
1256	120	NA	NA	0	23.401	749	0.193804692	450	1.846534	0.777	-154
1257	120	NA	NA	0	23.401	202	0.4819277	347.25	1.720851	0.611	-171
1258	120	NA	NA	0	23.401	118	-0.404981261	317.9	1.727242	0.737	-144
1259	120	NA	NA	0	23.401	215	0.913607109	404.8	1.449197	0.842	-94
1260	120	NA	NA	0	23.401	344	0.710807965	466.2	2.795849	0.514	-171
1261	120	NA	NA	0	23.401	270	3.035764961	450.85	1.139078	0.748	-108
1262	120	NA	NA	0	23.401	125	2.0080325	416.9	4.214283722	0.54	-80
1263	120	NA	NA	0	10.385	181	7.015405063	311.2	3.629641	0.55	-136
1264	120	NA	NA	0	23.401	205	1.2048195	277.65	1.46759	0.633	-95
1265	120	NA	NA	0	23.401	264	0.36788374	345.1	1.902819	0.504	-95
1266	120	NA	NA	0	23.401	191	0.509976402	407.85	2.555398	0.49	-136
1267	120	NA	NA	0	23.401	288	0.851462544	345.1	1.902819	0.504	-95
1268	120	NA	NA	0	23.401	193	0.760938421	325.5	2.031899	0.613	-46
1269	120	NA	NA	0	23.401	134	0.362351654	509	2.305407	0.656	-219
1270	120	1	0	1	19.132	120	0	404.8	1.449197	0.842	-94
1271	120	NA	NA	0	23.401	152	0	174.95	0.6410038	0.532	-101
1272	120	NA	NA	0	23.401	223	0.657174091	180.2	0.934849182	0.63	-97
1273	120	NA	NA	0	23.401	243	1.640605106	507.05	1.710801	0.784	-141
1274	120	NA	NA	0	10.385	123	-1.517882677	341.75	2.2665	0.57	-136
1275	120	NA	NA	0	23.401	397	1.631526042	403	2.815019	0.77	-267
1276	120	NA	NA	0	23.401	131	1.129517969	579.95	3.148773	0.862	0
1277	120	1	0	1	13.016	630	0.225621509	527.5	1.563003	0.825	-64
1278	120	0	1	1	14.454	101	0	160.1	0.740378	0.598	-95
1279	120	1	0	1	23.401	134	0	391.9	2.112123	0.575	-102
1280	120	NA	NA	0	23.401	228	0.42648469	272.25	3.623601031	0.595	-237
1281	120	NA	NA	0	23.401	245	2.05075617	345.1	1.902819	0.504	-95
1282	120	NA	NA	0	10.385	103	0	160.1	0.740378	0.598	-95
1283	120	NA	NA	0	23.401	283	0.516351071	309.1	1.410706185	0.77	-97
1284	120	NA	NA	0	10.385	117	0.415454914	190.1	1.253707001	0.576	-80
1285	120	NA	NA	0	23.401	400	0	371.3	3.157553	0.592	-107
1286	81	NA	NA	0	20.953	202	1.213428191	256.1	1.48088	0.645	-102
1287	81	NA	NA	0	20.953	164	0.099966933	319	1.653463	0.465	-163
1288	81	NA	NA	0	20.953	138	0	309	2.197856148	0.589	-125
1289	81	NA	NA	0	20.953	123	0.269332314	319	1.653463	0.465	-163
1290	81	NA	NA	1	20.953	163	0.202417453	234	1.387715	0.42	-101
1291	81	NA	NA	0	20.953	218	0.540579147	305.6	1.527011	0.56	-91
1292	81	NA	NA	0	20.953	262	0.447302745	319	1.653463	0.465	-163
1293	81	NA	NA	0	20.953	268	3.465368778	367.5	2.556968	0.712	-136
1294	81	NA	NA	0	20.953	199	0.506568083	291.75	1.469304	0.488	-163
1295	81	NA	NA	0	20.953	186	0.177115272	319	1.653463	0.465	-163
1296	81	NA	NA	0	20.953	140	0.236153696	291.75	1.469304	0.488	-163
1297	81	NA	NA	0	20.953	149	-0.108630733	319	1.653463	0.465	-163
1298	81	NA	NA	0	20.953	320	0.801374098	489	1.85524	0.556	-136
1299	81	NA	NA	0	20.953	444	0.849481754	550.3	2.102662	0.657	-161
1300	81	NA	NA	0	20.953	339	0.913716199	237.2	1.517551744	0.665	-97
1301	81	NA	NA	0	20.953	499	2.143054875	747.2	3.714942	0.585	-177
1302	81	NA	NA	0	20.953	305	2.89402278	215.5	2.388816	0.663	-116
1303	81	NA	NA	0	20.953	116	0.285870263	410	1.428315	0.794	-158
1304	81	NA	NA	0	20.953	245	-0.066238252	298.05	1.330198	0.6	-118
1305	81	NA	NA	0	20.953	193	0.890415847	419.4	1.991798	0.618	-247
1306	81	1	0	1	20.953	733	2.877057785	561.2	3.191651	0.437	-180
1307	81	NA	NA	0	20.953	152	1.147507746	298.6	1.342643	0.806	-146
1308	81	NA	NA	0	20.953	435	0.344252347	561.2	3.191651	0.437	-180
1309	81	NA	NA	0	20.953	172	-0.279336114	298.05	1.330198	0.6	-118
1310	81	NA	NA	0	20.953	143	-0.224753172	291.75	1.469304	0.488	-163
1311	81	NA	NA	0	20.953	242	1.000546053	616.4	5.093377	0.429	-29
1312	81	1	0	1	20.953	236	-0.204534812	291.75	1.469304	0.488	-163
1313	81	NA	NA	1	20.953	180	1.268442515	419.4	1.991798	0.618	-247
1314	81	NA	NA	0	20.953	293	-0.110471898	298.05	1.330198	0.6	-118
1315	81	NA	NA	0	20.953	216	0	308.45	2.164806	0.64	-136
1316	81	NA	NA	0	20.953	464	0.469689357	507.6	3.334232	0.426	-42
1317	81	NA	NA	0	20.953	189	0.17427385	410	1.428315	0.794	-158
1318	81	NA	NA	0	20.953	274	-0.176475884	298.6	1.342643	0.806	-146
1319	81	NA	NA	0	20.953	191	0.52847373	234	1.387715	0.42	-101
1320	81	NA	NA	0	20.953	119	-0.269332314	207.85	1.000255823	0.39	-210
1321	81	NA	NA	0	20.953	197	3.160166061	271.6	1.819528	0.593	-117
1322	81	0	1	1	20.953	224	-0.144200044	285.6	1.798097338	0.534	-120
1323	81	NA	NA	0	20.953	209	-0.077593381	234	1.387715	0.42	-101
1324	81	NA	NA	0	20.953	1108	1.26806323	563.45	4.052636	0.35	-104
1325	81	NA	NA	0	20.953	201	1.034578307	670	5.724344	0.462	-57
1326	81	NA	NA	0	20.953	166	-0.097572515	234	1.387715	0.42	-101
1327	81	NA	NA	0	20.953	613	0.63521339	661.65	5.809532	0.41	-226
1328	81	NA	NA	0	20.953	454	1.926455911	458.6	4.864545	0.819	-501
1329	81	NA	NA	0	20.953	224	0.146798243	291.75	1.469304	0.488	-163
1330	81	NA	NA	0	20.953	133	0.123444015	201.35	1.874904	0.635	-158
1331	81	NA	NA	0	20.953	141	-0.227896573	319	1.653463	0.465	-163
1332	81	NA	NA	1	20.953	127	0.26071368	194.4	1.393573	0.745	-198
1333	81	NA	NA	0	20.953	264	0.250686269	407.25	2.309477	0.7	-324
1334	81	NA	NA	0	20.953	122	0.552359576	508.5	2.370673	0.49	-76
1335	81	NA	NA	0	20.953	149	0.449506414	319	1.653463	0.465	-163
1336	81	NA	NA	0	20.953	218	1.555766332	319	1.653463	0.465	-163
1337	81	NA	NA	0	20.953	233	3.687726842	507.6	3.334232	0.426	-42
1338	81	NA	NA	0	20.953	121	1.000545614	493	2.176313	0.533	-90
1339	81	NA	NA	0	20.953	126	0.26281621	298.05	1.330198	0.6	-118
1340	81	1	0	1	20.953	837	0.563966625	927	5.439796	0.394	-225
1341	81	NA	NA	0	20.953	185	2.5460325	309	2.197856148	0.589	-125
1342	81	NA	NA	0	20.953	125	0.678941917	319	1.653463	0.465	-163
1343	81	NA	NA	0	20.953	1025	0.241999109	1037.35	3.839215	0.48	-468
1344	81	NA	NA	0	20.953	102	-0.46556019	563.45	4.052636	0.35	-104
1345	81	NA	NA	1	20.953	190	0.350421667	256.1	1.48088	0.645	-102
1346	81	NA	NA	0	20.953	336	0.048640627	319	1.653463	0.465	-163
1347	81	NA	NA	0	20.953	156	0.651784267	437.9	1.897125	0.49	-76
1348	81	NA	NA	0	20.953	452	0.954016862	419.4	1.991798	0.618	-247
1349	81	NA	NA	0	20.953	618	0.744423689	749.2	3.208624	0.542	-52
1350	81	NA	NA	0	20.953	264	0.509206641	500.75	3.447323	0.608	-99
1351	81	NA	NA	0	20.953	102	0.161332772	234	1.387715	0.42	-101
1352	81	NA	NA	0	20.953	251	0.467468033	561.2	3.191651	0.437	-180
1353	81	NA	NA	0	20.953	149	0.924517021	561.2	3.191651	0.437	-180
1354	81	NA	NA	0	20.953	600	0.446427568	800.15	2.960427	0.758	-158
1355	81	NA	NA	1	20.953	138	-0.459003028	351.6	1.555204	0.684	-503
1356	81	NA	NA	0	20.953	136	0	410	1.428315	0.794	-158
1357	81	NA	NA	1	20.953	173	0.58543497	347.8	2.597705	0.47	-67
1358	81	NA	NA	0	20.953	121	0.414269661	285.6	1.798097338	0.534	-120
1359	81	0	1	1	20.953	190	-0.169735469	507.6	3.334232	0.426	-42
1360	81	NA	NA	0	20.953	280	0.176475884	319	1.653463	0.465	-163
1361	81	NA	NA	0	20.953	198	-0.16294605	419.4	1.991798	0.618	-247
1362	81	NA	NA	0	20.953	275	0.614890943	507.6	3.334232	0.426	-42
1363	81	NA	NA	0	20.953	120	0.857610877	202.5	1.160409	0.657	-161
1364	81	NA	NA	0	20.953	260	-0.307445396	493	2.176313	0.533	-90
1365	81	NA	NA	0	20.953	673	0.072960925	528.6	3.050916	0.498	-177
1366	81	NA	NA	0	20.953	815	0.494400253	734.5	6.54933	0.648	-324
1367	81	NA	NA	1	20.953	204	-0.079485902	800.15	2.960427	0.758	-158
1368	81	NA	NA	0	20.953	568	1.234439962	679.3	2.827977	0.643	-128
1369	81	NA	NA	0	20.953	203	0	458.6	4.864545	0.819	-501
1370	81	NA	NA	0	20.953	608	0.727937801	661.65	5.809532	0.41	-226
1371	81	NA	NA	0	20.953	410	1.332804222	507.6	3.334232	0.426	-42
1372	81	NA	NA	0	20.953	175	0.678941667	319	1.653463	0.465	-163
1373	81	NA	NA	0	20.953	164	0.618782532	492	1.711446	0.758	-158
1374	81	NA	NA	0	20.953	832	0.567473881	857.3	5.033688	0.394	-225
1375	81	NA	NA	0	20.953	230	0.740664091	431.7	1.669665	0.6	-68
1376	81	NA	NA	0	20.953	278	0.420893727	320.7	1.734159	0.599	-122
1377	81	NA	NA	0	20.953	1122	0.235726673	828.3	3.237876938	0.39	-281
1378	81	NA	NA	0	20.953	166	0.098755212	256.1	1.48088	0.645	-102
1379	81	NA	NA	0	20.953	189	-0.085761105	319	1.653463	0.465	-163
1380	81	NA	NA	0	20.953	230	-0.070539437	319	1.653463	0.465	-163
1381	81	0	1	1	20.953	124	0.684647311	555.15	4.809629	0.504	-180
1382	81	1	0	1	20.953	139	-0.116390071	493	2.176313	0.533	-90
1383	81	1	0	1	20.953	226	0.675813364	417	3.395268	0.504	-180
1384	81	NA	NA	0	20.953	140	2.102529839	234	1.387715	0.42	-101
1385	81	NA	NA	0	20.953	103	0.159751078	212.9	1.472055603	0.559	-17
1386	81	NA	NA	0	20.953	200	0.857611053	438	3.223189	0.578	-120
1387	81	1	0	1	20.953	161	1.674103425	361.6	1.999476	0.712	-135
1388	81	NA	NA	0	20.953	112	0.146798288	285	2.202204	0.41	-241
1389	81	NA	NA	0	20.953	545	2.600202128	507.6	3.334232	0.426	-42
1390	81	NA	NA	0	20.953	315	3.147821591	776.55	5.040989	0.255	-113
1391	81	NA	NA	0	20.953	589	1.380390239	661.65	5.809532	0.41	-226
1392	81	NA	NA	0	20.953	162	0.101208758	385	1.395645	0.784	-158
1393	81	1	0	1	20.953	413	1.005322879	507.6	3.334232	0.426	-42
1394	81	NA	NA	0	20.953	254	-0.063900431	285	2.202204	0.41	-241
1395	81	NA	NA	0	20.953	188	0.445207814	507.6	3.334232	0.426	-42
1396	81	NA	NA	0	20.953	175	-0.092583011	309	2.197856148	0.589	-125
1397	81	NA	NA	0	20.953	292	7.49552	616.4	5.093377	0.429	-29
1398	81	NA	NA	1	20.953	332	-0.241759733	507.6	3.334232	0.426	-42
1399	81	NA	NA	0	20.953	138	1.55186746	319	1.653463	0.465	-163
1400	8	NA	NA	0	13.85	130	3.174603175	500	5.246696	0.579	-180
1401	8	NA	NA	0	13.85	106	0	316	1.078359	0.58	-11
1402	8	NA	NA	0	13.85	302	0.666666667	500	5.246696	0.579	-180
1403	8	NA	NA	0	13.85	156	1.960784314	969	6.360952	0.4	-225
1404	8	NA	NA	0	13.85	123	-0.806451613	441	1.945644	0.6	-8
1405	8	1	0	1	13.85	146	0	263.55	1.271826	0.86	-99
1406	8	NA	NA	0	13.85	199	2.577319588	500	5.246696	0.579	-180
1407	8	NA	NA	0	13.85	116	0	243	1.047529	0.64	-136
1408	8	NA	NA	0	13.85	115	0.877192982	500	5.246696	0.579	-180
1409	8	NA	NA	0	13.85	153	0.657894737	499.8	2.539673	0.587	-65
1410	8	NA	NA	0	13.85	414	2.729528536	395.2	3.483846	0.47	-67
1411	8	NA	NA	0	13.85	143	1.418439716	395.35	1.997876	0.614	-11
1412	8	NA	NA	0	13.85	307	1.993355482	542.8	3.872659	0.555	-180
1413	8	NA	NA	0	13.85	166	1.840490798	561.2	3.191651	0.437	-180
1414	8	0	1	1	7.85	744	1.325289646	542.8	3.872659	0.555	-180
1415	8	NA	NA	0	13.85	414	0.975609756	519.5	3.066416	0.512	-176
1416	8	NA	NA	0	13.85	140	0.71942446	500	5.246696	0.579	-180
1417	8	NA	NA	0	13.85	317	0.955414013	395.35	1.997876	0.614	-11
1418	8	NA	NA	0	13.85	118	2.608695652	500	5.246696	0.579	-180
1419	8	1	0	1	7.85	133	0	189	2.348734	0.39	-35
1420	8	0	1	1	7.85	120	0	500	5.246696	0.579	-180
1421	8	NA	NA	0	13.85	347	1.759530792	542.8	3.872659	0.555	-180
1422	8	NA	NA	0	13.85	138	0.729927007	632.4	3.152334752	0.792	-256
1423	8	1	0	1	7.85	302	0.976016054	542.8	3.872659	0.555	-180
1424	8	NA	NA	0	13.85	292	4.285714286	395.35	1.997876	0.614	-11
1425	8	NA	NA	0	13.85	326	0.617283951	416.9	4.214283722	0.52	-80
1426	8	NA	NA	0	13.85	214	0.943396226	464	2.741359751	0.577	-137
1427	8	NA	NA	0	13.85	211	0.476190476	441	1.945644	0.6	-8
1428	8	1	0	1	13.85	134	-0.740740741	500	5.246696	0.579	-180
1429	8	1	0	1	10.039	107	0.943396226	500	5.246696	0.579	-180
1430	8	NA	NA	0	13.85	306	2.684563758	500	5.246696	0.579	-180
1431	8	NA	NA	0	13.85	125	4.166666667	200	1.0182	0.563	-22
1432	8	NA	NA	0	13.85	120	0.840336134	163	0.8678838	0.573	-22
1433	8	NA	NA	0	13.85	105	0.961538462	500	5.246696	0.579	-180
1434	8	NA	NA	0	13.85	121	0.833333333	573.45	1.995717	0.787	-141
1435	8	NA	NA	0	13.85	117	1.739130435	200.8	1.602979	0.587	-144
1436	8	0	1	1	7.85	155	0.631664026	395.35	1.997876	0.614	-11
1437	8	NA	NA	0	13.85	271	3.435114504	500	5.246696	0.579	-180
1438	8	1	0	1	9.915	138	0.685377445	542.8	3.872659	0.555	-180
1439	8	NA	NA	0	13.85	171	0.588235294	470.4	1.778799	0.65	-11
1440	8	0	1	1	7.85	392	0	408	5.000671	0.6	-107
1441	8	0	1	1	13.85	438	2.097902098	500	5.246696	0.579	-180
1442	8	NA	NA	0	13.85	148	2.777777778	542.8	3.872659	0.555	-180
1443	8	NA	NA	0	13.85	158	3.947368421	408	5.000671	0.6	-107
1444	8	NA	NA	0	13.85	184	2.222222222	628.6	3.125845494	0.52	-2
1445	8	NA	NA	0	13.85	113	-0.877192982	320.85	2.009706	0.615	-95
1446	8	NA	NA	0	13.85	148	2.068965517	320.85	2.009706	0.615	-95
1447	8	0	1	1	9.915	450	0.209124076	500	5.246696	0.579	-180
1448	8	NA	NA	0	10.039	102	-0.970873786	239.1	2.016213	0.725	-63
1449	8	1	0	1	7.85	448	0.217620268	395.35	1.997876	0.614	-11
1450	8	NA	NA	0	13.85	134	0	441	1.945644	0.6	-8
1451	8	1	0	1	7.85	214	0.456696056	298.6	1.342643	0.806	-146
1452	8	1	0	1	9.915	145	18.6241405	500	5.246696	0.579	-180
1453	8	NA	NA	1	13.85	376	5.027932961	500	5.246696	0.579	-180
1454	8	NA	NA	0	13.85	326	1.242236025	500.05	5.689834263	0.375	-129
1455	8	1	0	1	8.915	202	0	632.4	3.152334752	0.792	-256
1456	8	1	0	1	13.85	125	1.62601626	573.45	1.995717	0.787	-141
1457	8	NA	NA	0	13.85	110	0.917431193	241.5	1.2607682	0.513	-34
1458	8	NA	NA	0	13.85	231	0.873362445	441	1.945644	0.6	-8
1459	8	NA	NA	0	13.85	173	2.976190476	500	5.246696	0.579	-180
1460	8	NA	NA	0	13.85	217	1.401869159	542.8	3.872659	0.555	-180
1461	8	NA	NA	0	13.85	413	2.736318408	626.5	6.830509	0.579	-180
1462	8	NA	NA	0	13.85	457	5.542725173	500	5.246696	0.579	-180
1463	8	NA	NA	0	13.85	179	0.561797753	341.75	1.544931	0.697	-229
1464	8	0	1	1	13.85	504	1.612903226	542.8	3.872659	0.555	-180
1465	8	0	0	1	13.85	143	1.418439716	239.1	2.016213	0.725	-63
1466	8	NA	NA	0	13.85	165	0.609756098	480	1.185335	0.719	-7
1467	8	NA	NA	0	13.85	123	0.819672131	265	1.193287	0.86	-87
1468	8	NA	NA	0	13.85	218	7.389162562	500	5.246696	0.579	-180
1469	8	NA	NA	0	13.85	394	-0.505050505	395.35	1.997876	0.614	-11
1470	8	NA	NA	0	13.85	127	0.793650794	480.45	5.897983	0.579	-180
1471	8	NA	NA	0	13.85	249	1.219512195	542.8	3.872659	0.555	-180
1472	8	NA	NA	0	13.85	317	4.276315789	500	5.246696	0.579	-180
1473	8	NA	NA	0	13.85	196	1.554404145	441	1.945644	0.6	-8
1474	8	NA	NA	0	13.85	288	3.597122302	500	5.246696	0.579	-180
1475	8	NA	NA	0	13.85	150	0	516.2	3.562558	0.51	-171
1476	8	NA	NA	0	13.85	423	1.682692308	598	1.765871165	0.741	-256
1477	8	NA	NA	0	13.85	288	0.699300699	499.8	2.539673	0.587	-65
1478	8	NA	NA	0	13.85	110	-0.900900901	241.5	1.2607682	0.513	-34
1479	8	NA	NA	0	13.85	101	1	316	1.078359	0.58	-11
1480	8	NA	NA	0	13.85	233	3.555555556	500	5.246696	0.579	-180
1481	8	NA	NA	0	13.85	110	0	189	2.348734	0.39	-35
1482	8	NA	NA	0	13.85	176	8.641975309	395.35	1.997876	0.614	-11
1483	8	NA	NA	0	13.85	130	-0.763358779	298.6	1.342643	0.806	-146
1484	8	1	0	1	7.85	236	0.413941532	469.25	2.40661	0.657	-68
1485	8	0	1	1	13.85	111	0.909090909	500	5.246696	0.579	-180
1486	8	NA	NA	0	13.85	317	0.316455696	470.4	1.778799	0.65	-11
1487	8	NA	NA	0	13.85	257	1.581027668	441	1.945644	0.6	-8
1488	8	NA	NA	0	13.85	129	0.78125	341.2	2.794939337	0.499	-219
1489	8	0	1	1	13.85	153	0.657894737	179.6	0.8134419	0.629	-151
1490	8	NA	NA	0	13.85	159	3.246753247	666.7	2.619408	0.624	-98.4347
1491	8	NA	NA	0	13.85	332	0	500	5.246696	0.579	-180
1492	8	0	1	1	13.85	119	-0.833333333	179.6	0.8134419	0.629	-151
1493	8	NA	NA	1	13.85	101	0	278	1.271826	0.695	-99
1494	8	NA	NA	0	13.85	174	0.578034682	561.2	3.191651	0.437	-180
1495	8	NA	NA	0	13.85	116	0	441	1.945644	0.6	-8
1496	8	NA	NA	0	13.85	127	0.793650794	190.1	1.253707001	0.576	-80
1497	8	NA	NA	0	13.85	178	1.714285714	493.5	4.74632606	0.458	-173
1498	8	NA	NA	0	13.85	115	0	179.6	0.8134419	0.629	-151
1499	8	NA	NA	0	13.85	126	0	432.6	3.301848	0.811	-142
1500	8	NA	NA	0	13.85	695	0.288600289	748.65	2.544773	0.543	-219
1501	8	NA	NA	0	13.85	461	-0.216450216	441	1.945644	0.6	-8
1502	8	NA	NA	0	13.85	243	0	395.35	1.997876	0.614	-11
1503	8	NA	NA	0	13.85	117	0	179.6	0.8134419	0.629	-151
1504	8	NA	NA	0	13.85	578	1.76056338	500	5.246696	0.579	-180
1505	8	NA	NA	0	13.85	189	1.612903226	529	3.153971	0.514	-171
1506	8	NA	NA	0	13.85	115	0	573.45	1.995717	0.787	-141
1507	8	1	0	1	8.915	187	0	500	5.246696	0.579	-180
1508	8	NA	NA	0	13.85	117	0.862068966	500	5.246696	0.579	-180
1509	8	NA	NA	0	13.85	139	0.724637681	446	3.050543	0.77	-267
1510	8	NA	NA	0	13.85	145	0.694444444	441	1.945644	0.6	-8
1511	8	NA	NA	0	10.039	122	3.389830508	509.6	5.920229879	0.457	-129
1512	8	NA	NA	0	13.85	203	1.5	441	1.945644	0.6	-8
1513	8	NA	NA	1	13.85	339	0	395.35	1.997876	0.614	-11
1514	8	NA	NA	0	13.85	172	1.176470588	500	5.246696	0.579	-180
1515	8	NA	NA	1	13.85	119	0.847457627	241.5	1.2607682	0.513	-34
1516	8	NA	NA	0	13.85	178	0	239.1	2.016213	0.725	-63
1517	8	NA	NA	0	13.85	131	2.34375	441	1.945644	0.6	-8
1518	8	NA	NA	0	13.85	136	0.740740741	241.5	1.2607682	0.513	-34
1519	8	NA	NA	0	13.85	122	0.826446281	441	1.945644	0.6	-8
1520	8	NA	NA	0	13.85	319	0.630914826	438	1.203053	0.777	-154
1521	8	NA	NA	0	13.85	240	0.418410042	499.8	2.539673	0.587	-65
1522	8	NA	NA	0	13.85	248	0	846	2.539154	0.755	-145
1523	8	NA	NA	0	13.85	176	0	441	1.945644	0.6	-8
1524	8	NA	NA	0	13.85	302	0.332225914	487.45	2.598792	0.6	-8
1525	8	NA	NA	0	13.85	115	0	846	2.539154	0.755	-145
1526	8	NA	NA	0	13.85	124	0	239.1	2.016213	0.725	-63
1527	8	1	0	1	9.915	128	0.739344173	500	5.246696	0.579	-180
1528	8	NA	NA	0	13.85	116	2.654867257	500	5.246696	0.579	-180
1529	8	1	0	1	13.85	346	0	499.8	2.539673	0.587	-65
1530	8	NA	NA	0	13.85	177	0.568181818	239.1	2.016213	0.725	-63
1531	8	0	1	1	7.85	678	2.200820513	542.8	3.872659	0.555	-180
1532	8	NA	NA	0	13.85	295	0.682593857	395.35	1.997876	0.614	-11
1533	8	NA	NA	0	13.85	171	1.785714286	441	1.945644	0.6	-8
1534	8	NA	NA	0	13.85	156	4	408	5.000671	0.6	-107
1535	8	NA	NA	0	13.85	108	0	179.6	0.8134419	0.629	-151
1536	8	NA	NA	0	13.85	327	3.80952381	686.95	6.182253	0.383	-206
1537	8	NA	NA	0	13.85	372	0.269541779	470.4	1.778799	0.65	-11
1538	8	NA	NA	0	13.85	112	1.818181818	500	5.246696	0.579	-180
1539	8	NA	NA	0	13.85	133	1.526717557	270.15	2.527472843	0.577	-137
1540	8	1	0	1	8.915	285	0.234710671	500	5.246696	0.579	-180
1541	8	0	1	1	13.85	186	3.910614525	500	5.246696	0.579	-180
1542	8	NA	NA	0	13.85	192	3.225806452	200	1.0182	0.563	-22
1543	8	NA	NA	0	13.85	111	1.834862385	356	1.862269	0.64	-136
1544	8	NA	NA	0	13.85	180	1.694915254	470.4	1.778799	0.65	-11
1545	8	NA	NA	0	13.85	142	2.898550725	573.45	1.995717	0.787	-141
1546	8	NA	NA	0	13.85	181	0.555555556	470.4	1.778799	0.65	-11
1547	8	0	1	1	8.915	238	0.281453898	239.1	2.016213	0.725	-63
1548	8	NA	NA	0	13.85	122	0.826446281	263.55	1.271826	0.86	-99
1549	8	NA	NA	0	13.85	291	6.593406593	500	5.246696	0.579	-180
1550	8	0	1	1	8.915	142	-0.687135655	395.2	3.483846	0.47	-67
1551	8	NA	NA	0	13.85	125	4.166666667	542.8	3.872659	0.555	-180
1552	8	NA	NA	0	13.85	354	0.854700855	441	1.945644	0.6	-8
1553	8	NA	NA	1	10.039	107	0.943396226	514.6	1.793337	0.67	-68
1554	8	NA	NA	0	13.85	152	0.662251656	438	1.203053	0.777	-154
1555	8	NA	NA	0	13.85	320	0.94637224	347.25	1.720851	0.611	-171
1556	8	NA	NA	0	13.85	143	0	215.7	1.018339	0.593	-34
1557	8	NA	NA	0	13.85	153	-0.649350649	470.4	1.778799	0.65	-11
1558	8	0	1	1	7.85	558	0.879532188	598	1.765871165	0.741	-256
1559	8	NA	NA	0	13.85	196	1.554404145	501.7	1.860886	0.842	-94
1560	8	NA	NA	0	13.85	227	0	470.4	1.778799	0.65	-11
1561	8	NA	NA	0	13.85	183	0.549450549	478.7	3.037239	0.855	-159
1562	8	1	0	1	13.85	132	0.763358779	413.6	1.65082	0.745	-198
1563	8	0	1	1	9.915	101	0	470.4	1.778799	0.65	-11
1564	8	1	0	1	13.85	157	0	542.8	3.872659	0.555	-180
1565	8	NA	NA	0	13.85	212	3.921568627	500	5.246696	0.579	-180
1566	8	NA	NA	0	13.85	200	0.502512563	542.8	3.872659	0.555	-180
1567	8	NA	NA	0	13.85	103	0.980392157	200.8	1.602979	0.587	-144
1568	8	NA	NA	0	13.85	160	1.910828025	470.4	1.778799	0.65	-11
1569	8	1	0	1	8.915	300	0.222896376	542.8	3.872659	0.555	-180
1570	8	NA	NA	0	13.85	373	-0.267379679	441	1.945644	0.6	-8
1571	8	NA	NA	0	13.85	234	1.298701299	499.8	2.539673	0.587	-65
1572	8	NA	NA	0	13.85	366	1.104972376	766	2.9304	0.506	-219
1573	8	NA	NA	0	13.85	112	1.818181818	190.1	1.253707001	0.576	-80
1574	8	NA	NA	0	13.85	175	1.744186047	470.4	1.778799	0.65	-11
1575	8	NA	NA	0	13.85	154	1.315789474	321.3	1.731103	0.599	-1
1576	8	NA	NA	0	13.85	321	0.626959248	470.4	1.778799	0.65	-11
1577	8	NA	NA	0	13.85	231	3.587443946	480.45	5.897983	0.579	-180
1578	8	NA	NA	0	13.85	413	1.474201474	430	2.869287	0.55	-137
1579	8	NA	NA	0	13.85	234	0	446	3.050543	0.77	-267
1580	8	1	0	1	13.85	298	3.832752613	500	5.246696	0.579	-180
1581	8	NA	NA	0	13.85	163	0.617283951	259.35	1.486720315	0.47	-1
1582	8	0	1	1	8.915	171	0	361	1.216596	0.831	-169
1583	8	NA	NA	0	13.85	134	3.076923077	395.35	1.997876	0.614	-11
1584	8	NA	NA	0	13.85	147	0.684931507	241.5	1.2607682	0.513	-34
1585	8	NA	NA	0	13.85	122	1.666666667	500	5.246696	0.579	-180
1586	8	NA	NA	0	13.85	244	1.244813278	501.7	1.860886	0.842	-94
1587	8	NA	NA	0	13.85	314	1.290322581	430	2.869287	0.55	-137
1588	8	NA	NA	0	13.85	229	2.232142857	499.8	2.539673	0.587	-65
1589	8	NA	NA	0	13.85	197	2.604166667	542.8	3.872659	0.555	-180
1590	8	0	1	1	13.85	249	0.403225806	239.1	2.016213	0.725	-63
1591	8	NA	NA	0	13.85	151	2.027027027	200.8	1.602979	0.587	-144
1592	8	NA	NA	0	13.85	193	2.659574468	573.45	1.995717	0.787	-141
1593	8	NA	NA	0	13.85	110	1.851851852	179.6	0.8134419	0.629	-151
1594	8	NA	NA	0	13.85	189	0	395.35	1.997876	0.614	-11
1595	8	NA	NA	0	13.85	202	1.507537688	635	2.357936	0.651	-137
1596	8	0	1	1	7.85	472	1.25248412	480.45	5.897983	0.579	-180
1597	8	NA	NA	0	13.85	173	4.848484848	499.8	2.539673	0.587	-65
1598	8	NA	NA	0	10.039	107	1.904761905	549.75	4.515924	0.394	-185
1599	8	NA	NA	0	10.039	134	6.349206349	265	1.193287	0.86	-87
1600	8	NA	NA	0	10.039	119	2.586206897	182.35	0.997583608	0.42	-184
1601	8	NA	NA	0	10.039	120	6.194690265	500	5.246696	0.579	-180
1602	8	NA	NA	0	13.85	423	1.438848921	632.4	3.152334752	0.792	-256
1603	8	NA	NA	0	13.85	164	5.806451613	480.45	5.897983	0.579	-180
1604	8	1	0	1	7.85	141	1.399658273	549.75	4.515924	0.394	-185
1605	8	1	0	1	8.915	364	0.746327247	542.8	3.872659	0.555	-180
1606	8	NA	NA	0	13.85	123	-0.806451613	298.6	1.342643	0.806	-146
1607	8	NA	NA	0	13.85	235	11.9047619	500	5.246696	0.579	-180
1608	8	NA	NA	0	13.85	283	2.909090909	395.35	1.997876	0.614	-11
1609	8	NA	NA	0	13.85	121	3.418803419	554.4	6.317184	0.579	-180
1610	8	NA	NA	0	13.85	188	1.075268817	499.8	2.539673	0.587	-65
1611	8	NA	NA	0	10.039	109	1.869158879	186.75	1.545703	0.695	-99
1612	8	1	0	1	7.85	185	-0.522990645	263.55	1.271826	0.86	-99
1613	8	NA	NA	0	13.85	124	0	243	1.047529	0.64	-136
1614	8	0	1	1	7.85	591	0.330309847	480.45	5.897983	0.579	-180
1615	8	1	0	1	13.85	122	1.666666667	542.8	3.872659	0.555	-180
1616	8	1	0	1	7.85	212	0.461024929	200	1.0182	0.563	-22
1617	8	1	0	1	7.85	213	-0.454561963	441	1.945644	0.6	-8
1618	8	NA	NA	0	13.85	299	0	441	1.945644	0.6	-8
1619	8	0	1	1	13.85	293	0.342465753	395.35	1.997876	0.614	-11
1620	8	NA	NA	0	13.85	185	1.648351648	265	1.193287	0.86	-87
1621	8	NA	NA	1	13.85	122	3.389830508	265	1.193287	0.86	-87
1622	8	NA	NA	0	13.85	380	0.795755968	395.35	1.997876	0.614	-11
1623	8	NA	NA	0	13.85	297	2.06185567	969	6.360952	0.4	-225
1624	8	NA	NA	0	10.039	158	8.219178082	516.2	3.562558	0.51	-171
1625	8	NA	NA	0	13.85	168	1.204819277	408	5.000671	0.6	-107
1626	8	NA	NA	0	13.85	124	0	239.1	2.016213	0.725	-63
1627	8	NA	NA	0	13.85	239	0	470.4	1.778799	0.65	-11
1628	8	1	0	1	13.85	107	0.943396226	500	5.246696	0.579	-180
1629	8	NA	NA	0	13.85	136	0.740740741	573.45	1.995717	0.787	-141
1630	8	NA	NA	1	13.85	358	2.873563218	500	5.246696	0.579	-180
1631	8	NA	NA	0	13.85	511	1.996007984	542.8	3.872659	0.555	-180
1632	8	NA	NA	0	13.85	437	0	500	5.246696	0.579	-180
1633	8	NA	NA	0	13.85	146	5.797101449	395.35	1.997876	0.614	-11
1634	8	NA	NA	0	13.85	222	0.452488688	478.7	3.037239	0.855	-159
1635	8	1	0	1	13.85	289	0.347222222	395.35	1.997876	0.614	-11
1636	8	NA	NA	0	13.85	135	0.746268657	500	5.246696	0.579	-180
1637	8	NA	NA	0	13.85	128	6.666666667	441	1.945644	0.6	-8
1638	8	NA	NA	0	13.85	138	2.222222222	321.3	1.731103	0.599	-1
1639	8	0	1	1	13.85	264	-0.751879699	395.35	1.997876	0.614	-11
1640	8	NA	NA	0	13.85	217	0	441	1.945644	0.6	-8
1641	8	0	1	1	13.85	626	2.62295082	500	5.246696	0.579	-180
1642	8	NA	NA	0	13.85	176	1.149425287	441	1.945644	0.6	-8
1643	8	NA	NA	0	13.85	186	0	470.4	1.778799	0.65	-11
1644	8	NA	NA	0	13.85	190	1.604278075	542.8	3.872659	0.555	-180
1645	8	1	0	1	13.85	330	-0.602409639	441	1.945644	0.6	-8
1646	8	NA	NA	0	13.85	193	1.047120419	395.35	1.997876	0.614	-11
1647	8	1	0	1	9.915	478	1.193602331	470.4	1.778799	0.65	-11
1648	8	NA	NA	0	10.039	110	1.851851852	500	5.246696	0.579	-180
1649	8	NA	NA	0	13.85	277	0.727272727	298.6	1.342643	0.806	-146
1650	8	NA	NA	0	13.85	117	0	243	1.047529	0.64	-136
1651	8	NA	NA	0	13.85	191	0	395.35	1.997876	0.614	-11
1652	8	NA	NA	0	13.85	298	1.360544218	500	5.246696	0.579	-180
1653	8	NA	NA	0	13.85	165	0	199.65	1.228001	0.64	-136
1654	8	NA	NA	0	13.85	387	0	441	1.945644	0.6	-8
1655	8	NA	NA	0	13.85	115	0	316	1.078359	0.58	-11
1656	8	NA	NA	0	13.85	208	0	632.4	3.152334752	0.792	-256
1657	8	1	0	1	7.85	135	0	243	1.047529	0.64	-136
1658	8	NA	NA	0	13.85	120	0	632.4	3.152334752	0.792	-256
1659	8	0	1	1	13.85	190	12.4260355	500	5.246696	0.579	-180
1660	8	NA	NA	0	13.85	232	0	441	1.945644	0.6	-8
1661	8	NA	NA	0	13.85	124	1.639344262	441	1.945644	0.6	-8
1662	8	NA	NA	0	13.85	217	0	441	1.945644	0.6	-8
1663	8	NA	NA	0	13.85	179	0.561797753	395.35	1.997876	0.614	-11
1664	8	NA	NA	0	13.85	222	0.452488688	441	1.945644	0.6	-8
1665	8	NA	NA	0	13.85	125	0	468.4	3.114256	0.501	-103
1666	8	NA	NA	0	13.85	669	0	646.8	2.814467	0.731	-298
1667	8	NA	NA	0	10.039	111	1.834862385	243	1.047529	0.64	-136
1668	8	1	0	1	4.039	100	0	367.5	2.556968	0.64	-136
1669	8	NA	NA	0	13.85	170	1.19047619	500	5.246696	0.579	-180
1670	8	NA	NA	0	13.85	207	0.485436893	470.4	1.778799	0.65	-11
1671	8	NA	NA	0	13.85	122	0	441	1.945644	0.6	-8
1672	8	NA	NA	0	13.85	205	0.985221675	441	1.945644	0.6	-8
1673	8	1	0	1	7.85	116	-1.64875	190.1	1.253707001	0.576	-80
1674	8	NA	NA	0	13.85	690	2.37388724	542.8	3.872659	0.555	-180
1675	8	NA	NA	0	13.85	154	1.315789474	441	1.945644	0.6	-8
1676	8	NA	NA	0	13.85	206	1.477832512	441	1.945644	0.6	-8
1677	8	NA	NA	0	13.85	155	0.649350649	500	5.246696	0.579	-180
1678	8	0	1	1	9.915	108	-0.861437706	317.9	1.727242	0.737	-144
1679	8	0	1	1	13.85	106	0.952380952	375.75	2.577614	0.504	-180
1680	8	NA	NA	0	13.85	167	0	416.9	4.214283722	0.52	-80
1681	8	NA	NA	0	13.85	114	0	632.4	3.152334752	0.792	-256
1682	8	NA	NA	0	13.85	407	0.742574257	441	1.945644	0.6	-8
1683	8	NA	NA	0	13.85	155	1.307189542	441	1.945644	0.6	-8
1684	8	NA	NA	0	13.85	185	1.092896175	391.7	2.710208	0.501	-103
1685	8	NA	NA	0	13.85	163	0.617283951	190.1	1.253707001	0.576	-80
1686	8	NA	NA	0	13.85	121	0.833333333	226.1	1.163681	0.635	-74
1687	8	1	0	1	7.85	145	0.675529583	298.6	1.342643	0.806	-146
1688	8	1	0	1	7.85	256	0.765954724	416.9	4.214283722	0.52	-80
1689	8	1	0	1	13.85	112	0	316	1.078359	0.58	-11
1690	8	NA	NA	0	13.85	177	2.312138728	375.75	2.577614	0.504	-180
1691	8	NA	NA	0	13.85	797	0.631313131	646.8	2.814467	0.731	-298
1692	8	NA	NA	0	13.85	317	1.277955272	441	1.945644	0.6	-8
1693	8	NA	NA	0	13.85	130	0.775193798	199.65	1.228001	0.64	-136
1694	8	NA	NA	0	13.85	118	0.854700855	243	1.047529	0.64	-136
1695	8	0	1	1	13.85	137	0	478.7	3.037239	0.855	-159
1696	8	NA	NA	0	13.85	193	2.116402116	441	1.945644	0.6	-8
1697	8	NA	NA	0	13.85	153	2	395.35	1.997876	0.614	-11
1698	8	1	0	1	7.85	288	1.718661837	200	1.0182	0.563	-22
1699	8	NA	NA	0	13.85	144	0	395.35	1.997876	0.614	-11
1700	8	NA	NA	0	13.85	355	0	441	1.945644	0.6	-8
1701	8	NA	NA	0	13.85	113	1.801801802	395.35	1.997876	0.614	-11
1702	8	NA	NA	0	13.85	160	0	200.8	1.602979	0.587	-144
1703	8	NA	NA	0	13.85	139	1.459854015	441	1.945644	0.6	-8
1704	8	NA	NA	0	13.85	361	0.277777778	441	1.945644	0.6	-8
1705	8	NA	NA	0	13.85	107	0	441	1.945644	0.6	-8
1706	8	NA	NA	0	13.85	302	0	441	1.945644	0.6	-8
1707	8	NA	NA	0	13.85	240	0	480	1.185335	0.719	-7
1708	8	NA	NA	0	13.85	220	0	441	1.945644	0.6	-8
1709	8	NA	NA	0	10.039	100	-0.99009901	243	1.047529	0.64	-136
1710	8	NA	NA	0	13.85	172	0.584795322	441	1.945644	0.6	-8
1711	8	NA	NA	0	13.85	303	1	441	1.945644	0.6	-8
1712	8	NA	NA	0	13.85	201	0	632.4	3.152334752	0.792	-256
1713	8	NA	NA	0	13.85	450	0	632.4	3.152334752	0.792	-256
1714	8	NA	NA	0	13.85	329	0	265	1.193287	0.86	-87
1715	8	NA	NA	0	13.85	197	0	441	1.945644	0.6	-8
1716	8	NA	NA	0	13.85	519	0.193050193	441	1.945644	0.6	-8
1717	8	NA	NA	0	13.85	431	0.466200466	441	1.945644	0.6	-8
1718	8	NA	NA	0	13.85	212	1.923076923	441	1.945644	0.6	-8
1719	8	NA	NA	0	13.85	115	0	263.55	1.271826	0.86	-99
1720	8	NA	NA	1	13.85	312	1.960784314	265	1.193287	0.86	-87
1721	8	NA	NA	0	13.85	243	-0.409836066	470.4	1.778799	0.65	-11
1722	8	1	0	1	13.85	143	0	179.6	0.8134419	0.629	-151
1723	8	NA	NA	0	13.85	378	-0.263852243	298.6	1.342643	0.806	-146
1724	8	0	0	1	8.915	370	0	298.6	1.342643	0.806	-146
1725	8	1	0	1	8.915	154	1.114481879	395.35	1.997876	0.614	-11
1726	8	NA	NA	0	13.85	138	2.222222222	410	1.428315	0.794	-158
1727	8	NA	NA	0	13.85	262	-0.757575758	395.35	1.997876	0.614	-11
1728	8	NA	NA	0	13.85	132	0.763358779	255.6	1.084021	0.69	-98.4347
1729	8	NA	NA	0	13.85	173	2.366863905	514.2	1.757948	0.9	-158
1730	8	NA	NA	0	13.85	136	1.492537313	395.35	1.997876	0.614	-11
1731	8	NA	NA	0	13.85	192	0	441	1.945644	0.6	-8
1732	8	1	0	1	8.915	254	0.131270988	395.35	1.997876	0.614	-11
1733	8	NA	NA	0	13.85	164	0	470.4	1.778799	0.65	-11
1734	8	NA	NA	0	13.85	156	1.298701299	395.35	1.997876	0.614	-11
1735	8	NA	NA	0	13.85	220	0	632.4	3.152334752	0.792	-256
1736	8	NA	NA	0	13.85	389	0.257731959	441	1.945644	0.6	-8
1737	8	0	1	1	9.915	132	0	395.35	1.997876	0.614	-11
1738	8	NA	NA	0	13.85	156	0	632.4	3.152334752	0.792	-256
1739	8	NA	NA	0	13.85	187	0.537634409	632.4	3.152334752	0.792	-256
1740	8	NA	NA	0	13.85	383	1.055408971	441	1.945644	0.6	-8
1741	8	NA	NA	0	13.85	478	0	480	1.185335	0.719	-7
1742	8	NA	NA	0	13.85	384	0.523560209	441	1.945644	0.6	-8
1743	8	NA	NA	0	13.85	264	0.763358779	441	1.945644	0.6	-8
1744	8	NA	NA	0	13.85	334	0	441	1.945644	0.6	-8
1745	8	NA	NA	0	13.85	140	0	179.6	0.8134419	0.629	-151
1746	8	NA	NA	0	13.85	276	-0.36101083	470.4	1.778799	0.65	-11
1747	8	NA	NA	0	13.85	146	0.689655172	632.4	3.152334752	0.792	-256
1748	8	NA	NA	0	13.85	116	0	395.35	1.997876	0.614	-11
1749	8	NA	NA	0	13.85	190	0	441	1.945644	0.6	-8
1750	8	NA	NA	0	13.85	146	-0.680272109	265	1.193287	0.86	-87
1751	8	NA	NA	0	13.85	185	2.777777778	632.4	3.152334752	0.792	-256
1752	8	NA	NA	0	13.85	464	0.869565217	468	1.563085	0.77	-158
1753	8	NA	NA	0	13.85	214	0.469483568	248.8	0.9416554	0.936	-20
1754	8	NA	NA	0	13.85	221	0.454545455	395.35	1.997876	0.614	-11
1755	8	1	0	1	7.85	190	0	298.6	1.342643	0.806	-146
1756	8	0	1	1	7.85	118	0	250.4	2.619408	0.56	-17
1757	8	NA	NA	0	13.85	274	-0.363636364	395.35	1.997876	0.614	-11
1758	8	NA	NA	0	13.85	504	0.598802395	441	1.945644	0.6	-8
1759	8	NA	NA	0	13.85	162	0	190.1	1.253707001	0.576	-80
1760	8	NA	NA	0	13.85	171	1.785714286	470.4	1.778799	0.65	-11
1761	8	NA	NA	0	13.85	358	0.845070423	846	2.539154	0.755	-145
1762	8	NA	NA	0	13.85	159	1.27388535	263.55	1.271826	0.86	-99
1763	8	NA	NA	0	13.85	170	0.591715976	201.2	0.7953556	0.82	-229
1764	8	0	1	1	13.85	267	0.754716981	466.2	2.795849	0.514	-171
1765	8	NA	NA	0	13.85	110	0	514.6	1.793337	0.67	-68
1766	8	NA	NA	0	13.85	150	2.040816327	263.55	1.271826	0.86	-99
1767	8	NA	NA	0	10.039	105	1.941747573	226.1	1.163681	0.635	-74
1768	8	1	0	1	7.85	224	3.13794424	395.35	1.997876	0.614	-11
1769	8	1	0	1	7.85	341	1.447563393	500.05	5.689834263	0.375	-129
1770	8	1	0	1	7.85	271	2.579295076	263.8	2.540748	0.825	-127
1771	8	NA	NA	0	13.85	282	1.438848921	395.35	1.997876	0.614	-11
1772	8	NA	NA	0	13.85	138	2.222222222	255.6	1.084021	0.69	-98.4347
1773	8	NA	NA	0	13.85	180	4.046242775	395.35	1.997876	0.614	-11
1774	8	NA	NA	0	13.85	342	0.293255132	667.8	1.614302	0.88	-64
1775	8	NA	NA	0	13.85	259	0.387596899	480	1.185335	0.719	-7
1776	8	NA	NA	0	13.85	278	1.090909091	441	1.945644	0.6	-8
1777	8	NA	NA	0	13.85	109	0.925925926	441	1.945644	0.6	-8
1778	8	1	0	1	13.85	464	2.202643172	509.6	5.920229879	0.457	-129
1779	8	1	0	1	7.85	132	0.74256687	201.2	0.7953556	0.82	-229
1780	8	1	0	1	13.85	131	0	190.1	1.253707001	0.576	-80
1781	8	NA	NA	0	13.85	379	0.79787234	441	1.945644	0.6	-8
1782	8	NA	NA	0	13.85	182	1.675977654	514.2	1.757948	0.9	-158
1783	8	NA	NA	0	13.85	260	1.167315175	375.75	2.577614	0.504	-180
1784	8	0	1	1	13.85	420	0.961538462	509.6	5.920229879	0.457	-129
1785	8	NA	NA	0	13.85	159	0.632911392	632.4	3.152334752	0.792	-256
1786	8	1	0	1	7.85	136	3.712834351	480.45	5.897983	0.579	-180
1787	8	NA	NA	0	13.85	152	1.333333333	441	1.945644	0.6	-8
1788	8	NA	NA	0	13.85	383	0.524934383	441	1.945644	0.6	-8
1789	8	NA	NA	0	13.85	266	0	395.35	1.997876	0.614	-11
1790	8	NA	NA	0	13.85	315	1.286173633	516.2	3.562558	0.51	-171
1791	8	NA	NA	0	13.85	278	0	632.4	3.152334752	0.792	-256
1792	8	NA	NA	0	13.85	131	3.149606299	259.35	1.486720315	0.47	-1
1793	8	NA	NA	0	13.85	251	-0.790513834	499.8	2.539673	0.587	-65
1794	8	NA	NA	0	13.85	110	0.917431193	455.75	2.377630409	0.61	-256
1795	8	NA	NA	0	13.85	145	0.694444444	493.5	4.74632606	0.458	-173
1796	8	NA	NA	0	13.85	132	1.538461538	514.2	1.757948	0.9	-158
1797	8	NA	NA	0	13.85	126	-1.5625	352.8	6.540606	0.514	-171
1798	8	NA	NA	0	13.85	550	0.548446069	516.2	3.562558	0.51	-171
1799	8	0	1	1	13.85	393	0.255102041	395.35	1.997876	0.614	-11
1800	8	NA	NA	0	13.85	193	0.520833333	800.15	2.960427	0.758	-158
1801	8	NA	NA	0	13.85	150	2.739726027	842.4	2.402501	0.745	-145
1802	8	NA	NA	0	10.039	124	3.333333333	395.35	1.997876	0.614	-11
1803	8	NA	NA	0	13.85	136	1.492537313	444	2.183894	0.816	-64
1804	8	1	0	1	13.85	432	0	441	1.945644	0.6	-8
1805	8	NA	NA	0	13.85	161	2.547770701	546.4	3.255009	0.69	-53
1806	8	NA	NA	0	13.85	433	-0.459770115	395.35	1.997876	0.614	-11
1807	8	1	0	1	7.85	397	0	441	1.945644	0.6	-8
1808	8	NA	NA	0	13.85	106	0	632.4	3.152334752	0.792	-256
1809	8	NA	NA	0	13.85	225	2.272727273	265	1.193287	0.86	-87
1810	8	NA	NA	0	10.039	104	0	243	1.047529	0.64	-136
1811	8	0	1	1	7.85	710	0.137202059	542.8	3.872659	0.555	-180
1812	8	NA	NA	0	13.85	247	0	352.8	6.540606	0.514	-171
1813	8	1	0	1	7.85	116	0	514.2	1.757948	0.9	-158
1814	8	NA	NA	0	13.85	550	0	516.2	3.562558	0.51	-171
1815	8	NA	NA	0	13.85	389	1.832460733	441	1.945644	0.6	-8
1816	8	NA	NA	0	13.85	370	0.817438692	529	3.153971	0.514	-171
1817	8	NA	NA	0	13.85	142	1.428571429	499.8	2.539673	0.587	-65
1818	8	NA	NA	0	13.85	498	0.809716599	509.6	5.920229879	0.457	-129
1819	8	NA	NA	0	13.85	240	2.564102564	441	1.945644	0.6	-8
1820	8	NA	NA	0	13.85	163	2.51572327	470.4	1.778799	0.65	-11
1821	8	NA	NA	0	13.85	441	0.455580866	441	1.945644	0.6	-8
1822	8	NA	NA	0	13.85	115	0	243	1.047529	0.64	-136
1823	8	NA	NA	0	13.85	115	0.877192982	179.6	0.8134419	0.629	-151
1824	8	NA	NA	0	13.85	254	1.6	395.35	1.997876	0.614	-11
1825	8	NA	NA	0	13.85	276	0.729927007	441	1.945644	0.6	-8
1826	8	NA	NA	0	13.85	106	0.952380952	190.1	1.253707001	0.576	-80
1827	8	NA	NA	0	13.85	193	2.116402116	395.35	1.997876	0.614	-11
1828	8	NA	NA	0	13.85	120	0.840336134	321.3	1.731103	0.599	-1
1829	8	NA	NA	0	13.85	402	1.005025126	441	1.945644	0.6	-8
1830	8	NA	NA	0	13.85	499	0.200803213	441	1.945644	0.6	-8
1831	8	NA	NA	0	13.85	248	0.81300813	265	1.193287	0.86	-87
1832	8	NA	NA	0	13.85	267	2.298850575	470.4	1.778799	0.65	-11
1833	8	NA	NA	0	13.85	154	-0.64516129	480.45	5.897983	0.579	-180
1834	8	0	1	1	13.85	432	0	441	1.945644	0.6	-8
1835	8	NA	NA	0	13.85	299	1.013513514	441	1.945644	0.6	-8
1836	8	NA	NA	0	13.85	206	0.487804878	255.6	1.084021	0.69	-98.4347
1837	8	NA	NA	0	13.85	466	0.431034483	516.2	3.562558	0.51	-171
1838	8	NA	NA	0	13.85	162	0.621118012	163	0.8678838	0.573	-22
1839	8	NA	NA	0	10.039	125	0.806451613	330.2	1.658722	0.41	-57
1840	8	NA	NA	0	10.039	125	2.459016393	395.35	1.997876	0.614	-11
1841	8	NA	NA	0	13.85	125	1.62601626	441	1.945644	0.6	-8
1842	8	NA	NA	0	13.85	352	0	516.2	3.562558	0.51	-171
1843	8	NA	NA	0	13.85	177	0.568181818	259.35	1.486720315	0.47	-1
1844	8	NA	NA	0	13.85	424	0.473933649	441	1.945644	0.6	-8
1845	8	NA	NA	0	13.85	137	0.735294118	259.35	1.486720315	0.47	-1
1846	8	1	0	1	13.85	127	0.793650794	298.6	1.342643	0.806	-146
1847	8	1	0	1	13.85	404	0	382.8	1.718039	0.765	-135
1848	8	1	0	1	13.85	212	1.923076923	561.2	3.191651	0.437	-180
1849	8	NA	NA	0	13.85	141	1.438848921	441	1.945644	0.6	-8
1850	8	NA	NA	0	13.85	121	0	441	1.945644	0.6	-8
1851	8	NA	NA	0	13.85	216	1.886792453	441	1.945644	0.6	-8
1852	8	NA	NA	0	13.85	165	0	842.4	2.402501	0.745	-145
1853	8	NA	NA	0	13.85	303	0.664451827	441	1.945644	0.6	-8
1854	8	NA	NA	0	13.85	159	0.632911392	265	1.193287	0.86	-87
1855	8	NA	NA	0	13.85	374	0.268096515	441	1.945644	0.6	-8
1856	8	1	0	1	7.85	113	0.868538036	189	2.348734	0.39	-35
1857	8	0	1	1	8.915	318	0.31630054	455	3.407156	0.47	-41
1858	8	0	1	1	13.85	140	0.71942446	478.7	3.037239	0.855	-159
1859	8	1	0	1	13.85	223	1.363636364	311.2	3.629641	0.55	-136
1860	8	1	0	1	13.85	120	0	179.6	0.8134419	0.629	-151
1861	8	NA	NA	0	13.85	370	0.817438692	441	1.945644	0.6	-8
1862	8	NA	NA	0	13.85	135	0.746268657	278	1.271826	0.695	-99
1863	8	NA	NA	0	13.85	251	4.583333333	509.6	5.920229879	0.457	-129
1864	8	NA	NA	0	13.85	121	0	179.6	0.8134419	0.629	-151
1865	8	NA	NA	0	13.85	120	0	278	1.271826	0.695	-99
1866	8	NA	NA	0	13.85	401	0.25	441	1.945644	0.6	-8
1867	8	NA	NA	0	13.85	204	1.492537313	441	1.945644	0.6	-8
1868	8	NA	NA	0	13.85	182	0	278	1.271826	0.695	-99
1869	8	NA	NA	0	13.85	419	0	441	1.945644	0.6	-8
1870	8	NA	NA	0	13.85	136	3.03030303	395.35	1.997876	0.614	-11
1871	8	NA	NA	0	13.85	359	0.279329609	455.75	2.377630409	0.61	-256
1872	8	NA	NA	0	13.85	283	1.433691756	441	1.945644	0.6	-8
1873	8	NA	NA	0	10.039	148	4.225352113	509.6	5.920229879	0.457	-129
1874	8	NA	NA	0	10.039	116	0.869565217	491	2.537046	0.779	-122
1875	8	NA	NA	0	13.85	307	0.986842105	455	3.407156	0.47	-41
1876	8	0	1	1	13.85	108	0	163	0.8678838	0.573	-22
1877	8	NA	NA	0	13.85	416	0.483091787	441	1.945644	0.6	-8
1878	8	NA	NA	0	13.85	300	-0.99009901	441	1.945644	0.6	-8
1879	8	NA	NA	0	13.85	238	2.145922747	561.2	3.191651	0.437	-180
1880	8	1	0	1	7.85	144	0	182.35	0.997583608	0.42	-184
1881	8	NA	NA	0	13.85	249	0	470.4	1.778799	0.65	-11
1882	8	NA	NA	0	13.85	246	0.819672131	480	1.185335	0.719	-7
1883	8	NA	NA	0	13.85	118	0	243	1.047529	0.64	-136
1884	8	NA	NA	1	13.85	290	0	441	1.945644	0.6	-8
1885	8	NA	NA	0	13.85	125	0	546.4	3.255009	0.69	-53
1886	8	NA	NA	0	13.85	280	0	273.2	2.79445	0.825	-127
1887	8	NA	NA	0	13.85	236	2.164502165	395.35	1.997876	0.614	-11
1888	8	NA	NA	0	13.85	282	0.714285714	441	1.945644	0.6	-8
1889	8	NA	NA	0	13.85	163	1.242236025	509.6	5.920229879	0.457	-129
1890	8	NA	NA	0	13.85	109	-0.909090909	278	1.271826	0.695	-99
1891	8	NA	NA	0	13.85	558	0.904159132	471	2.843898	0.726	-217
1892	8	NA	NA	0	13.85	104	-0.952380952	303	2.074037812	0.42	-184
1893	8	NA	NA	0	13.85	282	0.355871886	273.2	2.79445	0.825	-127
1894	8	NA	NA	0	13.85	145	0.694444444	542.8	3.872659	0.555	-180
1895	32	NA	NA	0	15.814	122	2.34390885	195.45	1.344751	1.21	-1
1896	32	NA	NA	0	15.814	115	0.520868584	195.45	1.344751	1.21	-1
1897	32	NA	NA	0	15.814	369	1.956267919	404.3	1.695948	0.84	-86
1898	32	0	1	1	14.819	559	0.475714835	507.6	3.334232	0.426	-42
1899	32	NA	NA	0	15.814	216	7.103568966	803	5.43816	0.396	-41
1900	32	NA	NA	0	15.814	124	0.239260813	195.45	1.344751	1.21	-1
1901	32	NA	NA	0	15.814	214	0.704044976	468	2.152057	0.842	-94
1902	32	1	0	1	14.819	140	2.761465854	194.6	2.219358	0.589	-105
1903	32	NA	NA	0	15.814	349	0.602349415	350	2.028905	0.5	-91
1904	32	NA	NA	0	15.814	750	1.789886846	486.65	1.840342	0.825	-41
1905	32	NA	NA	0	15.814	301	0.700692177	295.8	1.356977	0.68	-161
1906	32	NA	NA	0	15.814	225	1.368794419	341.3	2.688078	0.68	-67
1907	32	NA	NA	0	15.814	225	5.238685864	400.5	4.466814	0.72	-107
1908	32	1	0	1	14.819	142	-0.810000676	341.3	2.688078	0.68	-67
1909	32	NA	NA	0	15.814	118	0.507397845	371.3	3.423045	0.6	-187
1910	32	NA	NA	0	15.814	235	0	348.35	1.422342	0.598	-95
1911	32	NA	NA	0	15.814	655	0.135409862	579.95	3.148773	0.862	0
1912	32	NA	NA	0	15.814	136	-0.840830714	230.95	0.8533722	0.67	-31
1913	32	NA	NA	0	15.814	181	0.163494889	242.1	1.563575	0.77	-102
1914	32	NA	NA	0	15.814	407	0.590056642	365	2.117105	0.609	-205
1915	32	NA	NA	0	15.814	169	0.713432121	747.2	3.714942	0.585	-177
1916	32	NA	NA	0	15.814	114	0.525519196	400.5	4.466814	0.72	-107
1917	32	NA	NA	0	15.814	830	4.402132964	1960.05	6.962365	0.335	-341
1918	32	NA	NA	0	15.814	226	0.130795911	272	1.575678	0.43	-57
1919	32	NA	NA	0	15.814	119	0.76109681	155	0.9597722	0.515	-67
1920	32	NA	NA	0	15.814	114	0.260434336	192.4	1.15687	0.62	-22
1921	32	NA	NA	0	15.814	218	1.866234146	563.45	4.052636	0.35	-104
1922	32	NA	NA	0	15.814	120	0.754591709	155	0.9597722	0.515	-67
1923	32	NA	NA	0	15.814	271	0.218803532	327.2	2.237547	0.628	-70
1924	32	NA	NA	0	15.814	171	-0.507397874	552.3	2.305399	0.535	-52
1925	32	NA	NA	0	15.814	128	-0.228132403	195.45	1.344751	1.21	-1
1926	32	NA	NA	0	9.398	142	1.298341912	364	1.692898	0.64	-136
1927	32	NA	NA	0	15.814	192	-0.15248228	282.45	1.440091	0.713	-40
1928	32	NA	NA	0	15.814	220	0.134379361	282.45	1.440091	0.713	-40
1929	32	NA	NA	0	15.814	173	1.057332335	393.8	3.852401	0.524	-184
1930	32	NA	NA	0	15.814	391	0.536467448	610.5	3.985024	0.56	-107
1931	32	NA	NA	0	15.814	206	1.035193467	509.6	5.920229879	0.457	-129
1932	32	NA	NA	0	15.814	304	1.743185714	478	2.184713	0.65	-24
1933	32	NA	NA	0	15.814	269	2.363781124	331.2	1.685646	0.558	-136
1934	32	NA	NA	0	15.814	128	1.961938333	295.8	1.356977	0.68	-161
1935	32	NA	NA	0	15.814	189	-0.459829323	282.45	1.440091	0.713	-40
1936	32	NA	NA	0	15.814	184	-0.472124225	282.45	1.440091	0.713	-40
1937	32	1	0	1	15.814	391	0.075459179	331.2	1.685646	0.558	-136
1938	32	1	0	1	14.819	241	0.423305508	225.9	0.9936717	0.578	-120
1939	32	NA	NA	0	15.814	169	2.658110323	341.3	2.688078	0.68	-67
1940	32	1	0	1	14.819	210	1.104423116	341.3	2.688078	0.68	-67
1941	32	NA	NA	0	15.814	171	2.624249045	450.25	1.511534	0.825	-41
1942	32	NA	NA	0	15.814	418	4.089599455	489.75	2.050313	0.445	-179
1943	32	NA	NA	0	15.814	619	1.342204561	468	2.152057	0.842	-94
1944	32	NA	NA	0	15.814	492	0.486430992	402.15	1.912913	0.543	-102
1945	32	NA	NA	0	15.814	250	1.745792797	282.45	1.440091	0.713	-40
1946	32	NA	NA	0	15.814	187	0.479821902	450.25	1.511534	0.96	-41
1947	32	NA	NA	0	15.814	162	1.329054839	662	2.154088	0.535	-52
1948	32	NA	NA	0	15.814	248	-0.118189076	282.45	1.440091	0.713	-40
1949	32	NA	NA	0	15.814	458	0.656899107	579.95	3.148773	0.862	0
1950	32	NA	NA	0	15.814	251	1.3488325	302.8	1.582665	0.535	-52
1951	32	NA	NA	0	15.814	304	4.331071698	365	2.117105	0.609	-205
1952	32	NA	NA	0	15.814	428	4.798220109	417.65	4.316596	0.425	-107
1953	32	NA	NA	0	15.814	158	1.988451351	371.3	3.423045	0.6	-187
1954	32	1	0	1	14.819	401	1.970632055	493	2.577614	0.559	-145
1955	32	NA	NA	0	15.814	133	1.634948413	369.5	1.894258	0.544	-161
1956	32	NA	NA	0	15.814	428	2.784849105	566.2	3.941172	0.55	-100
1957	32	NA	NA	0	15.814	129	0.700692302	373	1.81734	0.628	-175
1958	32	NA	NA	0	15.814	289	0.308696608	342.75	1.476649	0.696	-179
1959	32	NA	NA	0	15.814	532	0.912529457	628.5	1.975727	0.724	-445
1960	32	NA	NA	0	15.814	180	0.49879791	450.25	1.511534	0.96	-41
1961	32	1	0	1	15.814	168	0	529	3.153971	0.514	-171
1962	32	NA	NA	0	15.814	210	-0.139474313	391.8	1.93918	0.825	-67
1963	32	NA	NA	0	15.814	173	0	687	2.747426264	0.454	-330
1964	32	NA	NA	0	15.814	386	0.308157853	256.1	1.48088	0.645	-102
1965	32	NA	NA	0	15.814	322	1.538775163	579.95	3.148773	0.862	0
1966	32	0	1	1	14.819	567	0.999000926	556.35	3.301848	0.713	-180
1967	32	NA	NA	0	15.814	121	-0.478521545	327.2	2.237547	0.628	-70
1968	32	NA	NA	0	15.814	449	0.466071267	289.45	1.417472	0.765	-170
1969	32	NA	NA	0	15.814	186	3.545671687	341.3	2.688078	0.68	-67
1970	32	NA	NA	0	15.814	375	1.226211389	478	2.184713	0.65	-24
1971	32	NA	NA	0	15.814	269	0.220442509	341.3	2.688078	0.68	-67
1972	32	NA	NA	0	15.814	232	0.915571111	478	2.184713	0.65	-24
1973	32	NA	NA	0	15.814	225	0.397690225	322.7	3.394454	0.6	-187
1974	32	NA	NA	0	15.814	282	0	339.15	1.711342	0.657	-161
1975	32	NA	NA	0	15.814	318	0.56594391	478	2.184713	0.65	-24
1976	32	NA	NA	0	15.814	622	0.578932623	436.95	1.599292	0.62	-64
1977	32	NA	NA	0	15.814	471	0.901547265	256.1	1.48088	0.645	-102
1978	32	1	0	1	14.819	308	0.67047047	509.6	5.920229879	0.457	-129
1979	32	NA	NA	0	15.814	862	0.915258373	712.2	2.751349	0.553	-94
1980	32	NA	NA	0	15.814	264	0.801570039	256.1	1.48088	0.645	-102
1981	32	NA	NA	0	15.814	300	0.600593537	447.35	4.226941	0.579	-107
1982	32	NA	NA	0	15.814	583	1.429109892	574.2	1.940812	0.556	-284
1983	32	NA	NA	0	15.814	141	0.639762536	155	0.9597722	0.515	-67
1984	32	NA	NA	0	15.814	223	3.3843435	313.25	1.134637	0.702	-194
1985	32	NA	NA	0	15.814	284	1.873761423	378	3.021429	0.616	-152
1986	32	1	0	1	14.819	317	2.243370526	417.65	4.316596	0.65	-107
1987	32	1	0	1	14.819	464	0.261746943	405.95	2.634384	0.525	-241
1988	32	NA	NA	0	15.814	430	0.772600955	367.8	3.809159	0.579	-107
1989	32	NA	NA	0	15.814	132	0.684397132	155	0.9597722	0.515	-67
1990	32	NA	NA	0	15.814	274	1.465816092	297.2	2.854883	0.65	-49
1991	32	NA	NA	0	15.814	151	0.596535338	198.2	1.087071366	0.8	-141
1992	32	1	0	1	14.819	152	0	553.2	2.680665	0.622	-189
1993	32	NA	NA	0	15.814	188	5.150088125	302.8	1.582665	0.535	-52
1994	32	NA	NA	0	15.814	135	2.102076984	192.4	1.15687	0.62	-22
1995	32	NA	NA	0	15.814	210	-0.139474313	628.5	1.975727	0.724	-445
1996	32	NA	NA	0	15.814	152	0	385.8	2.052421	0.58	-215
1997	32	1	0	1	14.819	212	0.482609179	315	3.127562	0.68	-291
1998	32	1	0	1	14.819	168	0.612884049	321	2.206476471	0.589	-29
1999	32	NA	NA	0	15.814	285	0.207979329	302.8	1.582665	0.535	-52
[truncated: 66,594 more rows]
