# Supplementary material for: Tree mode of death and mortality risk factors across Amazon forests
Source: Nat Commun. 2020 Nov 9;11:5515. doi: 10.1038/s41467-020-18996-3 (PMC7652827; doi:10.1038/s41467-020-18996-3)
Supplement: Supplementary file 3 — Source Data [file 41467_2020_18996_MOESM3_ESM.zip › SourceData/SourceData_FigureS1.csv]

	Species	D	DrelGR	MaxD	MeangrD	WD	WDA
3	1649	245	0.411934568	416.7	4.210937	0.579	-107
11	1649	184	-0.135135135	416.7	4.210937	0.579	-107
16	1649	322	1.439138978	416.7	4.210937	0.579	-107
21	1649	270	-0.454545455	416.7	4.210937	0.579	-107
23	1649	144	0.343636713	416.7	4.210937	0.579	-107
29	1649	185	0	416.7	4.210937	0.579	-107
39	1649	201	0.24975025	416.7	4.210937	0.579	-107
41	1649	195	2.705408108	416.7	4.210937	0.579	-107
52	1649	162	1.925001923	416.7	4.210937	0.579	-107
57	1649	130	0	416.7	4.210937	0.579	-107
72	1649	264	1.163954651	416.7	4.210937	0.579	-107
76	1649	313	2.519297987	416.7	4.210937	0.579	-107
84	1649	247	0.408571837	416.7	4.210937	0.579	-107
93	1649	124	4.872129204	416.7	4.210937	0.579	-107
104	1649	156	2.002002	416.7	4.210937	0.579	-107
109	1649	152	1.352704054	416.7	4.210937	0.579	-107
117	1649	170	0	416.7	4.210937	0.579	-107
120	1649	184	1.112223333	416.7	4.210937	0.579	-107
134	1649	178	0.858001143	416.7	4.210937	0.579	-107
136	1649	162	0.310869876	416.7	4.210937	0.579	-107
148	1649	163	2.925003247	416.7	4.210937	0.579	-107
153	1649	189	3.393223729	416.7	4.210937	0.579	-107
158	1649	234	0	416.7	4.210937	0.579	-107
171	1649	194	0	416.7	4.210937	0.579	-107
174	1649	225	0.676352252	416.7	4.210937	0.579	-107
185	1649	389	0	416.7	4.210937	0.579	-107
191	1649	204	-0.725363285	416.7	4.210937	0.579	-107
196	1649	142	0	416.7	4.210937	0.579	-107
205	1649	310	0.161974272	416.7	4.210937	0.579	-107
214	1649	331	0	416.7	4.210937	0.579	-107
219	1649	187	0.26908629	416.7	4.210937	0.579	-107
228	1649	181	0	416.7	4.210937	0.579	-107
237	1649	254	1.627643902	416.7	4.210937	0.579	-107
243	1649	170	0	416.7	4.210937	0.579	-107
249	1649	140	-0.354964894	416.7	4.210937	0.579	-107
258	1649	166	0.303333636	416.7	4.210937	0.579	-107
267	1649	238	0.211181646	416.7	4.210937	0.579	-107
276	1649	261	2.2022024	416.7	4.210937	0.579	-107
280	1649	118	3.640003636	416.7	4.210937	0.579	-107
293	1626	180	0	347	2.080106	0.528	-107
300	1626	276	0.182000182	347	2.080106	0.528	-107
307	1626	194	-0.256666923	347	2.080106	0.528	-107
311	1626	186	0.27000027	347	2.080106	0.528	-107
319	1626	204	0.49554505	347	2.080106	0.528	-107
328	1649	101	0	416.7	4.210937	0.579	-107
334	1733	168	0	277.65	1.46759	0.633	-95
342	1733	371	0.271273984	277.65	1.46759	0.633	-95
351	1733	241	0.208541875	277.65	1.46759	0.633	-95
357	1733	265	-0.56026194	277.65	1.46759	0.633	-95
363	1733	104	0	277.65	1.46759	0.633	-95
371	1733	112	0	277.65	1.46759	0.633	-95
380	1733	110	0.926852778	277.65	1.46759	0.633	-95
383	1733	177	-0.834167778	277.65	1.46759	0.633	-95
397	1750	138	3.491864341	550.8	4.885242	0.351	-185
403	1750	222	2.60924455	550.8	4.885242	0.351	-185
409	1750	133	-0.741482222	550.8	4.885242	0.351	-185
418	1750	320	0	550.8	4.885242	0.351	-185
422	1803	500	0.403629435	474.2	1.18757	0.803	-49
431	1803	194	1.324075661	474.2	1.18757	0.803	-49
436	1803	391	0.128333462	474.2	1.18757	0.803	-49
445	1803	198	0.770001026	474.2	1.18757	0.803	-49
452	1803	361	0.278830362	474.2	1.18757	0.803	-49
461	1822	651	0.387384365	722.3	1.228709	0.9	-49
468	1811	324	1.267089873	586.85	1.603454	0.803	-49
481	1803	237	0.212076483	474.2	1.18757	0.803	-49
489	1803	342	1.04582209	474.2	1.18757	0.803	-49
496	1803	293	0.51775931	474.2	1.18757	0.803	-49
504	1803	146	0.345172759	474.2	1.18757	0.803	-49
511	1803	128	0.394094882	474.2	1.18757	0.803	-49
519	1822	723	0.701964236	722.3	1.228709	0.9	-49
528	1803	146	1.409860563	474.2	1.18757	0.803	-49
538	1803	152	1.702382993	474.2	1.18757	0.803	-49
545	1803	127	0.8008008	474.2	1.18757	0.803	-49
548	1803	345	0.145494331	474.2	1.18757	0.803	-49
559	1822	490	0.205123156	722.3	1.228709	0.9	-49
568	1822	237	0.212076483	722.3	1.228709	0.9	-49
573	1803	227	0.221460398	474.2	1.18757	0.803	-49
586	1803	235	0	474.2	1.18757	0.803	-49
587	1803	239	1.510131034	474.2	1.18757	0.803	-49
598	1822	640	0.394094961	722.3	1.228709	0.9	-49
607	1811	500	0.49636404	586.85	1.603454	0.803	-49
610	1811	207	0	586.85	1.603454	0.803	-49
619	1811	183	0.834167778	586.85	1.603454	0.803	-49
624	1803	233	1.097589035	474.2	1.18757	0.803	-49
632	1811	157	-0.93843875	586.85	1.603454	0.803	-49
642	1811	736	-0.270540811	586.85	1.603454	0.803	-49
652	1811	658	0.229236947	586.85	1.603454	0.803	-49
656	1863	299	0.507264189	468.4	1.743797	0.825	-64
664	1863	195	0.657894737	468.4	1.743797	0.825	-64
671	1863	120	0	468.4	1.743797	0.825	-64
679	1863	106	0	468.4	1.743797	0.825	-64
686	1863	297	0.510714966	468.4	1.743797	0.825	-64
691	1863	326	-0.305183232	468.4	1.743797	0.825	-64
699	1863	299	1.199830137	468.4	1.743797	0.825	-64
707	1863	254	0.197826285	468.4	1.743797	0.825	-64
717	1863	420	0	468.4	1.743797	0.825	-64
721	1863	130	1.588890476	468.4	1.743797	0.825	-64
728	1863	108	-0.459174771	468.4	1.743797	0.825	-64
737	1863	175	0.578613295	468.4	1.743797	0.825	-64
743	1863	145	0	468.4	1.743797	0.825	-64
750	1863	135	1.137501515	468.4	1.743797	0.825	-64
759	1863	117	1.771683186	468.4	1.743797	0.825	-64
762	1863	114	1.352704505	468.4	1.743797	0.825	-64
774	1863	127	1.627643902	468.4	1.743797	0.825	-64
777	1863	350	-0.284375284	468.4	1.743797	0.825	-64
788	1863	165	0.305183232	468.4	1.743797	0.825	-64
793	1854	293	-0.170238265	436.95	1.599292	0.831	-64
805	1863	118	0	468.4	1.743797	0.825	-64
811	1863	154	0.32712451	468.4	1.743797	0.825	-64
822	1863	190	0.802942246	468.4	1.743797	0.825	-64
827	1863	139	2.257896992	468.4	1.743797	0.825	-64
839	1863	147	1.042709722	468.4	1.743797	0.825	-64
846	1863	319	0	468.4	1.743797	0.825	-64
855	1863	229	0.219517763	468.4	1.743797	0.825	-64
860	1863	368	-0.270540811	468.4	1.743797	0.825	-64
871	1863	252	0.4004004	468.4	1.743797	0.825	-64
879	1863	405	0.880277387	468.4	1.743797	0.825	-64
883	1863	123	0.827273554	468.4	1.743797	0.825	-64
892	1863	123	1.682354622	468.4	1.743797	0.825	-64
900	1863	252	0	468.4	1.743797	0.825	-64
907	1863	142	4.202676336	468.4	1.743797	0.825	-64
916	1854	124	0.820492623	436.95	1.599292	0.831	-64
929	1854	159	1.291614194	436.95	1.599292	0.831	-64
934	1854	259	0.785098824	436.95	1.599292	0.831	-64
942	1854	299	0.167953188	436.95	1.599292	0.831	-64
952	1863	360	-0.138642798	468.4	1.743797	0.825	-64
956	1854	160	1.950001948	436.95	1.599292	0.831	-64
968	1854	180	0.848306215	436.95	1.599292	0.831	-64
970	1863	173	-0.287643966	468.4	1.743797	0.825	-64
984	1854	324	-0.154000154	436.95	1.599292	0.831	-64
986	1854	182	0.556111667	436.95	1.599292	0.831	-64
999	1854	309	0.162500162	436.95	1.599292	0.831	-64
1005	1854	610	0.406116033	436.95	1.599292	0.831	-64
1007	1863	245	0.205123156	468.4	1.743797	0.825	-64
1022	1863	165	-0.301506325	468.4	1.743797	0.825	-64
1030	1863	130	-0.38206145	468.4	1.743797	0.825	-64
1033	1863	123	0	468.4	1.743797	0.825	-64
1039	1854	318	0.637580255	436.95	1.599292	0.831	-64
1051	1863	161	1.27516051	468.4	1.743797	0.825	-64
1060	1863	210	0.481250481	468.4	1.743797	0.825	-64
1064	1863	310	0	468.4	1.743797	0.825	-64
1075	1863	144	0.35000035	468.4	1.743797	0.825	-64
1086	1863	128	1.2012016	468.4	1.743797	0.825	-64
1093	1863	255	1.0010012	468.4	1.743797	0.825	-64
1098	1863	406	1.13463602	468.4	1.743797	0.825	-64
1110	1863	191	0.263421316	468.4	1.743797	0.825	-64
1111	1863	280	-0.878071228	468.4	1.743797	0.825	-64
1120	1863	639	1.75879397	468.4	1.743797	0.825	-64
1122	1863	275	0	468.4	1.743797	0.825	-64
1134	1863	195	1.863565957	468.4	1.743797	0.825	-64
1145	1863	170	1.516668485	468.4	1.743797	0.825	-64
1153	1863	274	1.312173783	468.4	1.743797	0.825	-64
1161	1863	125	0.396290726	468.4	1.743797	0.825	-64
1165	1863	110	1.403272897	468.4	1.743797	0.825	-64
1173	1863	122	1.261766387	468.4	1.743797	0.825	-64
1181	1863	162	2.260325161	468.4	1.743797	0.825	-64
1187	1863	147	1.400001399	468.4	1.743797	0.825	-64
1193	1863	118	1.756142105	468.4	1.743797	0.825	-64
1202	1863	149	0	468.4	1.743797	0.825	-64
1205	1863	233	0	468.4	1.743797	0.825	-64
1219	1863	256	0.394094882	468.4	1.743797	0.825	-64
1221	1863	146	1.449275362	468.4	1.743797	0.825	-64
1230	1863	222	0.918349541	468.4	1.743797	0.825	-64
1232	1863	307	0.328197049	468.4	1.743797	0.825	-64
1246	1863	126	1.220733333	468.4	1.743797	0.825	-64
1248	1863	135	-1.088044928	468.4	1.743797	0.825	-64
1258	1863	585	0	468.4	1.743797	0.825	-64
1265	1863	137	0.741482222	468.4	1.743797	0.825	-64
1270	1863	121	2.611306957	468.4	1.743797	0.825	-64
1275	1863	126	3.850004274	468.4	1.743797	0.825	-64
1287	1863	133	1.551939535	468.4	1.743797	0.825	-64
1294	1863	117	0.870435652	468.4	1.743797	0.825	-64
1297	1863	142	0.354964894	468.4	1.743797	0.825	-64
1304	1863	144	1.800361871	468.4	1.743797	0.825	-64
1317	1863	162	0.944340881	468.4	1.743797	0.825	-64
1326	1863	442	0.805403218	468.4	1.743797	0.825	-64
1329	1863	359	0.563944225	468.4	1.743797	0.825	-64
1337	1863	273	0.556111852	468.4	1.743797	0.825	-64
1344	1863	427	0.834167619	468.4	1.743797	0.825	-64
1352	1863	125	-1.173048438	468.4	1.743797	0.825	-64
1363	1863	294	0.342808562	468.4	1.743797	0.825	-64
1367	1863	355	5.603448276	468.4	1.743797	0.825	-64
1371	1863	129	0.788189764	468.4	1.743797	0.825	-64
1382	1863	127	0.397222619	468.4	1.743797	0.825	-64
1386	1863	133	2.364569291	468.4	1.743797	0.825	-64
1397	1863	148	1.016690345	468.4	1.743797	0.825	-64
1400	1863	305	0.164638322	468.4	1.743797	0.825	-64
1407	1863	682	1.668334848	468.4	1.743797	0.825	-64
1414	1863	111	1.871029907	468.4	1.743797	0.825	-64
1428	1863	150	1.371234247	468.4	1.743797	0.825	-64
1431	1863	129	2.87172459	468.4	1.743797	0.825	-64
1440	1863	328	-0.075987842	468.4	1.743797	0.825	-64
1443	1863	225	0.568181818	468.4	1.743797	0.825	-64
1450	1863	263	0.577500769	468.4	1.743797	0.825	-64
1456	1863	147	-0.338176014	468.4	1.743797	0.825	-64
1466	1863	353	0.142187642	468.4	1.743797	0.825	-64
1471	1863	135	0.373507836	468.4	1.743797	0.825	-64
1478	1863	189	0.80725914	468.4	1.743797	0.825	-64
1487	1863	258	0	468.4	1.743797	0.825	-64
1492	1863	220	1.162209767	468.4	1.743797	0.825	-64
1499	1863	166	1.876876875	468.4	1.743797	0.825	-64
1510	1863	167	1.544754938	468.4	1.743797	0.825	-64
1518	1863	118	0.862931897	468.4	1.743797	0.825	-64
1526	1863	107	0.472170283	468.4	1.743797	0.825	-64
1531	1863	156	-0.318790127	468.4	1.743797	0.825	-64
1537	1863	124	0.409836066	468.4	1.743797	0.825	-64
1547	1863	146	-0.340476531	468.4	1.743797	0.825	-64
1550	1863	121	0.41708375	468.4	1.743797	0.825	-64
1558	1863	146	1.050001399	468.4	1.743797	0.825	-64
1566	1863	188	0.267647326	468.4	1.743797	0.825	-64
1579	1863	112	0.910000909	468.4	1.743797	0.825	-64
1584	1863	184	0.273497541	468.4	1.743797	0.825	-64
1589	1863	258	1.395818327	468.4	1.743797	0.825	-64
1603	1863	306	0.66291457	468.4	1.743797	0.825	-64
1606	1863	206	0.490686765	468.4	1.743797	0.825	-64
1618	1863	187	0	468.4	1.743797	0.825	-64
1621	1863	124	0	468.4	1.743797	0.825	-64
1629	1863	318	0.157886593	468.4	1.743797	0.825	-64
1642	1863	390	0	468.4	1.743797	0.825	-64
1645	1863	146	0	468.4	1.743797	0.825	-64
1653	1863	138	0	468.4	1.743797	0.825	-64
1660	1863	174	1.480771006	468.4	1.743797	0.825	-64
1666	1863	292	-0.170819283	468.4	1.743797	0.825	-64
1677	1863	222	0.455000455	468.4	1.743797	0.825	-64
1684	1863	176	0.575287931	468.4	1.743797	0.825	-64
1692	1863	125	0	468.4	1.743797	0.825	-64
1699	1863	167	-0.592308284	468.4	1.743797	0.825	-64
1709	1863	142	0.354964894	468.4	1.743797	0.825	-64
1718	1863	185	0.825001099	468.4	1.743797	0.825	-64
1723	1863	107	0.472170283	468.4	1.743797	0.825	-64
1732	1863	107	-0.463426389	468.4	1.743797	0.825	-64
1736	1863	142	0.715000714	468.4	1.743797	0.825	-64
1746	1863	107	0.953334286	468.4	1.743797	0.825	-64
1754	1863	106	0.476667143	468.4	1.743797	0.825	-64
1760	1863	112	0	468.4	1.743797	0.825	-64
1769	1863	239	1.958480435	468.4	1.743797	0.825	-64
1772	1863	176	0.286000286	468.4	1.743797	0.825	-64
1782	1863	308	0.658553289	468.4	1.743797	0.825	-64
1795	1863	156	3.064289116	468.4	1.743797	0.825	-64
1796	1863	115	0	468.4	1.743797	0.825	-64
1809	1863	128	1.2012016	468.4	1.743797	0.825	-64
1817	1863	188	0.811622703	468.4	1.743797	0.825	-64
1825	1863	237	0	468.4	1.743797	0.825	-64
1834	1863	183	0.275000275	468.4	1.743797	0.825	-64
1842	1863	261	0.386486873	468.4	1.743797	0.825	-64
1844	1863	165	0	468.4	1.743797	0.825	-64
1852	1863	114	0.442920796	468.4	1.743797	0.825	-64
1862	1863	243	0.625625833	468.4	1.743797	0.825	-64
1869	1863	159	0.962501282	468.4	1.743797	0.825	-64
1876	1863	170	0	468.4	1.743797	0.825	-64
1886	1863	363	0.137983564	468.4	1.743797	0.825	-64
1896	1863	192	0.526842632	468.4	1.743797	0.825	-64
1901	1863	204	1.001001	468.4	1.743797	0.825	-64
1910	1863	193	-0.257989948	468.4	1.743797	0.825	-64
1919	1863	249	0.817143673	468.4	1.743797	0.825	-64
1929	1863	188	0.267647326	468.4	1.743797	0.825	-64
1936	1863	180	1.430001714	468.4	1.743797	0.825	-64
1943	1863	242	0	468.4	1.743797	0.825	-64
1948	1863	224	0.450901351	468.4	1.743797	0.825	-64
1958	1863	318	0.157886593	468.4	1.743797	0.825	-64
1964	1863	408	-0.244146585	468.4	1.743797	0.825	-64
1975	1863	199	3.211767914	468.4	1.743797	0.825	-64
1979	1863	321	0.790743987	468.4	1.743797	0.825	-64
1983	1863	359	0.421770225	468.4	1.743797	0.825	-64
1993	1863	176	1.163954651	468.4	1.743797	0.825	-64
2000	1863	331	-0.449551497	468.4	1.743797	0.825	-64
2014	1863	193	0.790264211	468.4	1.743797	0.825	-64
2016	1863	379	0.265517507	468.4	1.743797	0.825	-64
2028	1863	310	0	468.4	1.743797	0.825	-64
2038	1863	336	-0.148516469	468.4	1.743797	0.825	-64
2043	1863	565	0	468.4	1.743797	0.825	-64
2053	1863	310	1.668335	468.4	1.743797	0.825	-64
2055	1863	396	0.382061578	468.4	1.743797	0.825	-64
2070	1863	170	0	468.4	1.743797	0.825	-64
2077	1863	118	0.427778205	468.4	1.743797	0.825	-64
2081	1863	166	0.303333636	468.4	1.743797	0.825	-64
2089	1863	143	-0.347569792	468.4	1.743797	0.825	-64
2102	1863	209	1.992041791	468.4	1.743797	0.825	-64
2109	1863	182	1.413843503	468.4	1.743797	0.825	-64
2116	1863	111	-0.885841593	468.4	1.743797	0.825	-64
2122	1863	112	0.910000909	468.4	1.743797	0.825	-64
2125	1863	162	0	468.4	1.743797	0.825	-64
2129	1863	263	0.952326357	468.4	1.743797	0.825	-64
2140	1863	108	0.467757477	468.4	1.743797	0.825	-64
2144	1863	282	0.901625271	468.4	1.743797	0.825	-64
2154	1863	109	0.463426389	468.4	1.743797	0.825	-64
2159	1863	214	0.953334286	468.4	1.743797	0.825	-64
2166	1863	176	0.575287931	468.4	1.743797	0.825	-64
2176	1863	160	0.633544937	468.4	1.743797	0.825	-64
2187	1863	187	0.816033696	468.4	1.743797	0.825	-64
2195	1863	124	0	468.4	1.743797	0.825	-64
2203	1863	169	1.842333129	468.4	1.743797	0.825	-64
2208	1863	232	0.655677729	468.4	1.743797	0.825	-64
2214	1863	156	0.322903548	468.4	1.743797	0.825	-64
2223	1863	280	0.360072302	468.4	1.743797	0.825	-64
2233	1915	123	0	355.5	1.495683	0.748	-135
2238	1916	107	0	378.5	2.058013	0.787	-135
2250	1915	176	1.163954651	355.5	1.495683	0.748	-135
2256	1915	124	0.406910976	355.5	1.495683	0.748	-135
2259	1915	154	0	355.5	1.495683	0.748	-135
2272	1915	207	0.488293171	355.5	1.495683	0.748	-135
2275	1915	168	0	355.5	1.495683	0.748	-135
2277	1915	488	0	355.5	1.495683	0.748	-135
2286	1916	115	0.439035526	378.5	2.058013	0.787	-135
2298	1916	148	2.114790845	378.5	2.058013	0.787	-135
2303	1916	114	0	378.5	2.058013	0.787	-135
2313	1916	227	0.897758744	378.5	2.058013	0.787	-135
2318	1916	148	1.750002098	378.5	2.058013	0.787	-135
2325	1916	307	0.493915132	378.5	2.058013	0.787	-135
2332	1916	130	0	378.5	2.058013	0.787	-135
2337	1915	153	0	355.5	1.495683	0.748	-135
2350	1916	184	-0.270540811	378.5	2.058013	0.787	-135
2353	1915	273	0.556111852	355.5	1.495683	0.748	-135
2367	1916	183	1.990627273	378.5	2.058013	0.787	-135
2371	1915	214	0.472170283	355.5	1.495683	0.748	-135
2378	1915	145	0.347569792	355.5	1.495683	0.748	-135
2386	1915	635	2.051231148	355.5	1.495683	0.748	-135
2398	1915	143	0.352465141	355.5	1.495683	0.748	-135
2407	1915	116	-0.427778205	355.5	1.495683	0.748	-135
2415	1912	483	0.312812917	488.5	1.665031	0.939	-135
2420	1912	399	0.506835949	488.5	1.665031	0.939	-135
2426	1912	165	0.305183232	488.5	1.665031	0.939	-135
2437	1912	108	-0.910000909	488.5	1.665031	0.939	-135
2439	1915	188	1.647528022	355.5	1.495683	0.748	-135
2444	1916	313	0.321865273	378.5	2.058013	0.787	-135
2452	1916	168	3.167724684	378.5	2.058013	0.787	-135
2462	1916	137	0	378.5	2.058013	0.787	-135
2468	1916	112	0	378.5	2.058013	0.787	-135
2478	1916	190	1.076345161	378.5	2.058013	0.787	-135
2481	1916	227	-0.219517763	378.5	2.058013	0.787	-135
2495	1916	152	0.667334	378.5	2.058013	0.787	-135
2496	1916	143	0.709929787	378.5	2.058013	0.787	-135
2505	1916	180	1.430001714	378.5	2.058013	0.787	-135
2512	1916	300	-0.495545215	378.5	2.058013	0.787	-135
2521	1916	184	1.112223333	378.5	2.058013	0.787	-135
2534	1916	117	1.771683186	378.5	2.058013	0.787	-135
2536	1916	173	0.290988663	378.5	2.058013	0.787	-135
2548	1916	121	3.073249123	378.5	2.058013	0.787	-135
2555	1916	159	0.316772468	378.5	2.058013	0.787	-135
2560	1916	158	2.320201325	378.5	2.058013	0.787	-135
2572	1916	159	-0.312812813	378.5	2.058013	0.787	-135
2573	1916	225	1.607111927	378.5	2.058013	0.787	-135
2588	1916	138	2.674430534	378.5	2.058013	0.787	-135
2595	1916	206	0.739656158	378.5	2.058013	0.787	-135
2597	1916	257	0.791305138	378.5	2.058013	0.787	-135
2610	1916	327	0.618576471	378.5	2.058013	0.787	-135
2614	1915	190	0.802942246	355.5	1.495683	0.748	-135
2620	1958	146	0.345172759	835	2.090465	0.498	-258
2634	1958	113	0.446875446	835	2.090465	0.498	-258
2636	1958	237	0.641667521	835	2.090465	0.498	-258
2649	1958	263	1.978262846	835	2.090465	0.498	-258
2652	1958	165	0	835	2.090465	0.498	-258
2662	1966	119	4.095004545	181.3	1.262291	0.608	-74
2666	1966	178	0	181.3	1.262291	0.608	-74
2672	1966	117	-0.424152966	181.3	1.262291	0.608	-74
2680	1966	164	0.307055521	181.3	1.262291	0.608	-74
2687	1966	102	0	181.3	1.262291	0.608	-74
2698	1966	125	0.403629435	181.3	1.262291	0.608	-74
2703	1966	108	0	181.3	1.262291	0.608	-74
2714	1966	114	0.893750893	181.3	1.262291	0.608	-74
2717	1966	112	0	181.3	1.262291	0.608	-74
2732	1966	121	0.41708375	181.3	1.262291	0.608	-74
2735	1966	135	0	181.3	1.262291	0.608	-74
2743	1966	152	0.331457285	181.3	1.262291	0.608	-74
2756	1966	105	0.481250481	181.3	1.262291	0.608	-74
2760	1966	116	-0.427778205	181.3	1.262291	0.608	-74
2769	1966	119	0	181.3	1.262291	0.608	-74
2773	1966	111	0.918349541	181.3	1.262291	0.608	-74
2781	1966	111	0.918349541	181.3	1.262291	0.608	-74
2783	1966	108	0	181.3	1.262291	0.608	-74
2792	1968	118	0.862931897	273	1.465234	0.608	-74
2798	1966	123	1.251251667	181.3	1.262291	0.608	-74
2807	1966	166	3.487358065	181.3	1.262291	0.608	-74
2810	1968	201	1.01624467	273	1.465234	0.608	-74
2820	1968	132	0.38206145	273	1.465234	0.608	-74
2830	1968	110	5.005005	273	1.465234	0.608	-74
2833	1968	153	-0.645807097	273	1.465234	0.608	-74
2843	1966	151	-1.291614194	181.3	1.262291	0.608	-74
2849	1966	120	0	181.3	1.262291	0.608	-74
2858	1968	133	1.155001538	273	1.465234	0.608	-74
2868	1968	230	2.038237557	273	1.465234	0.608	-74
2876	1968	129	0.383906641	273	1.465234	0.608	-74
2882	1968	122	3.046525217	273	1.465234	0.608	-74
2891	1968	192	-0.515979897	273	1.465234	0.608	-74
2898	1968	124	-0.4004004	273	1.465234	0.608	-74
2903	1968	104	0.485922816	273	1.465234	0.608	-74
2913	1968	171	0.294412059	273	1.465234	0.608	-74
2916	1966	130	0.387984884	181.3	1.262291	0.608	-74
2926	1968	141	1.088044928	273	1.465234	0.608	-74
2933	2005	162	0.944340881	395.35	1.997876	0.614	-11
2939	2004	179	0.281180056	316	1.078359	0.58	-11
2950	2004	188	0	316	1.078359	0.58	-11
2958	2004	159	0.316772468	316	1.078359	0.58	-11
2964	2004	165	0	316	1.078359	0.58	-11
2975	2004	231	0.217608913	316	1.078359	0.58	-11
2981	2004	169	-0.294412059	316	1.078359	0.58	-11
2992	2004	172	0.588824118	316	1.078359	0.58	-11
3001	2005	296	0.340476531	395.35	1.997876	0.614	-11
3004	2004	228	-0.435217826	316	1.078359	0.58	-11
3013	2004	185	0	316	1.078359	0.58	-11
3016	2004	144	1.430001429	316	1.078359	0.58	-11
3027	2004	199	0.25277803	316	1.078359	0.58	-11
3036	2004	145	0.700000699	316	1.078359	0.58	-11
3044	2004	153	-0.325000325	316	1.078359	0.58	-11
3052	2004	165	0	316	1.078359	0.58	-11
3062	2025	122	1.696611864	841.4	2.704417	0.921	-211
3066	2025	119	-0.41708375	841.4	2.704417	0.921	-211
3076	2025	137	1.120523881	841.4	2.704417	0.921	-211
3080	2026	233	0.433333766	855.3	2.657929	0.868	-211
3094	2026	664	0.921166564	855.3	2.657929	0.868	-211
3103	2026	214	0	855.3	2.657929	0.868	-211
3106	2026	395	1.433725521	855.3	2.657929	0.868	-211
3113	2025	420	0	841.4	2.704417	0.921	-211
3127	2025	390	0.387985013	841.4	2.704417	0.921	-211
3129	2025	176	-0.282768644	841.4	2.704417	0.921	-211
3137	2036	150	-0.331457285	537.9	1.652702	0.514	-94
3147	2036	547	0.361989319	537.9	1.652702	0.514	-94
3152	2036	172	0	537.9	1.652702	0.514	-94
3161	2036	223	0.682500909	537.9	1.652702	0.514	-94
3170	2036	115	0.439035526	537.9	1.652702	0.514	-94
3173	2095	122	0.413636777	413.6	1.65082	0.745	-198
3181	2095	150	2.08541875	413.6	1.65082	0.745	-198
3189	2095	183	0	413.6	1.65082	0.745	-198
3198	2118	443	0	450.85	1.139078	0.748	-108
3200	2118	169	-0.294412059	450.85	1.139078	0.748	-108
3209	2118	104	0.485922816	450.85	1.139078	0.748	-108
3214	2118	261	0.192500192	450.85	1.139078	0.748	-108
3224	2118	178	1.150575862	450.85	1.139078	0.748	-108
3232	2145	116	-0.848305932	309.55	4.435791	0.75	-179
3240	2145	183	4.901960784	309.55	4.435791	0.75	-179
3244	2187	275	0.182664416	450.4	1.215935	0.65	-8
3254	2187	293	0	450.4	1.215935	0.65	-8
3262	2187	251	0	450.4	1.215935	0.65	-8
3270	2188	138	1.881581203	686.9	1.594272	0.674	-8
3277	2187	199	0	450.4	1.215935	0.65	-8
3289	2187	408	-0.485922816	450.4	1.215935	0.65	-8
3294	2187	354	0.427778348	450.4	1.215935	0.65	-8
3303	2187	291	0	450.4	1.215935	0.65	-8
3308	2187	272	-0.903430686	450.4	1.215935	0.65	-8
3315	2187	287	-0.346367128	450.4	1.215935	0.65	-8
3330	2187	445	0.112725338	450.4	1.215935	0.65	-8
3333	2187	191	0	450.4	1.215935	0.65	-8
3345	2187	199	1.28995	450.4	1.215935	0.65	-8
3351	2187	371	0.408016848	450.4	1.215935	0.65	-8
3357	2187	119	-0.41708375	450.4	1.215935	0.65	-8
3366	2188	410	-0.121776277	686.9	1.594272	0.674	-8
3374	2187	122	-0.807258871	450.4	1.215935	0.65	-8
3386	2187	283	0.356228114	450.4	1.215935	0.65	-8
3391	2187	274	0.741482222	450.4	1.215935	0.65	-8
3399	2187	474	0.859228326	450.4	1.215935	0.65	-8
3409	2187	375	1.091009264	450.4	1.215935	0.65	-8
3415	2187	235	1.956904425	450.4	1.215935	0.65	-8
3421	2187	129	0	450.4	1.215935	0.65	-8
3430	2187	116	0.878071053	450.4	1.215935	0.65	-8
3437	2187	279	-0.881163028	450.4	1.215935	0.65	-8
3440	2187	145	0	450.4	1.215935	0.65	-8
3449	2187	266	0.185434151	450.4	1.215935	0.65	-8
3455	2187	155	-0.637580255	450.4	1.215935	0.65	-8
3465	2188	112	0.910000909	686.9	1.594272	0.674	-8
3471	2188	123	0.410246311	686.9	1.594272	0.674	-8
3477	2188	575	0	686.9	1.594272	0.674	-8
3483	2187	167	0	450.4	1.215935	0.65	-8
3492	2187	337	-0.731726023	450.4	1.215935	0.65	-8
3501	2187	117	0.431465948	450.4	1.215935	0.65	-8
3502	2188	118	0.420000427	686.9	1.594272	0.674	-8
3514	2188	324	0	686.9	1.594272	0.674	-8
3520	2188	168	0.603012651	686.9	1.594272	0.674	-8
3530	2188	136	-0.725363043	686.9	1.594272	0.674	-8
3531	2188	175	0	686.9	1.594272	0.674	-8
3543	2188	170	0	686.9	1.594272	0.674	-8
3552	2188	251	-0.977540234	686.9	1.594272	0.674	-8
3558	2188	162	-0.910001212	686.9	1.594272	0.674	-8
3565	2188	127	0.397222619	686.9	1.594272	0.674	-8
3573	2188	124	0.820492623	686.9	1.594272	0.674	-8
3580	2188	204	0.74701592	686.9	1.594272	0.674	-8
3586	2188	207	-0.948816114	686.9	1.594272	0.674	-8
3598	2188	464	-0.427778205	686.9	1.594272	0.674	-8
3605	2188	208	0.237391546	686.9	1.594272	0.674	-8
3610	2188	116	0.435217826	686.9	1.594272	0.674	-8
3618	2188	113	-0.439035526	686.9	1.594272	0.674	-8
3632	2188	115	1.340626786	686.9	1.594272	0.674	-8
3634	2188	198	0.510714796	686.9	1.594272	0.674	-8
3644	2188	160	0.956370701	686.9	1.594272	0.674	-8
3651	2188	160	1.283334615	686.9	1.594272	0.674	-8
3659	2188	197	1.57225288	686.9	1.594272	0.674	-8
3670	2188	684	-0.290988663	686.9	1.594272	0.674	-8
3680	2188	188	0	686.9	1.594272	0.674	-8
3689	2188	138	1.494031343	686.9	1.594272	0.674	-8
3694	2188	209	0.24062524	686.9	1.594272	0.674	-8
3701	2188	244	0	686.9	1.594272	0.674	-8
3708	2188	125	1.230739344	686.9	1.594272	0.674	-8
3720	2188	206	0.244146585	686.9	1.594272	0.674	-8
3726	2188	113	0.446875446	686.9	1.594272	0.674	-8
3736	2188	384	-0.515979897	686.9	1.594272	0.674	-8
3739	2188	110	0.926852778	686.9	1.594272	0.674	-8
3748	2188	228	0	686.9	1.594272	0.674	-8
3757	2188	125	4.352178261	686.9	1.594272	0.674	-8
3768	2188	627	-0.238333651	686.9	1.594272	0.674	-8
3772	2188	142	0.713928714	686.9	1.594272	0.674	-8
3774	2188	151	1.714043151	686.9	1.594272	0.674	-8
3788	2188	489	0.412783918	686.9	1.594272	0.674	-8
3797	2188	101	0	686.9	1.594272	0.674	-8
3804	2188	794	0	686.9	1.594272	0.674	-8
3813	2188	128	-0.387984884	686.9	1.594272	0.674	-8
3820	2188	160	0	686.9	1.594272	0.674	-8
3827	2188	139	0.362681522	686.9	1.594272	0.674	-8
3831	2188	311	0.161451774	686.9	1.594272	0.674	-8
3841	2188	148	0.340476531	686.9	1.594272	0.674	-8
3851	2188	709	-0.070493028	686.9	1.594272	0.674	-8
3856	2188	264	0.770000769	686.9	1.594272	0.674	-8
3862	2188	399	-0.125125125	686.9	1.594272	0.674	-8
3872	2188	149	1.028426027	686.9	1.594272	0.674	-8
3882	2188	107	0	686.9	1.594272	0.674	-8
3890	2188	757	0.467133867	686.9	1.594272	0.674	-8
3899	2188	630	4.127838488	686.9	1.594272	0.674	-8
3911	2202	245	2.129789362	522.1	1.785923	0.657	-68
3919	2202	130	0	522.1	1.785923	0.657	-68
3924	2202	252	1.640985246	522.1	1.785923	0.657	-68
3934	2202	409	-0.122073293	522.1	1.785923	0.657	-68
3940	2202	230	1.112223556	522.1	1.785923	0.657	-68
3950	2202	154	0	522.1	1.785923	0.657	-68
3959	2202	485	0.839413836	522.1	1.785923	0.657	-68
3964	2202	185	0	522.1	1.785923	0.657	-68
3973	2202	310	-0.160932637	522.1	1.785923	0.657	-68
3977	2202	287	1.806861011	522.1	1.785923	0.657	-68
3987	2202	177	0.862932184	522.1	1.785923	0.657	-68
3998	2202	256	1.2012012	522.1	1.785923	0.657	-68
4000	2202	340	0.595833929	522.1	1.785923	0.657	-68
4013	2202	305	0.665116944	522.1	1.785923	0.657	-68
4020	2202	290	-0.171993299	522.1	1.785923	0.657	-68
4024	2202	273	0.556111852	522.1	1.785923	0.657	-68
4036	2202	279	0.544022464	522.1	1.785923	0.657	-68
4042	2208	155	0.65424902	441.9	1.865518	0.659	-68
4047	2208	168	1.535277914	441.9	1.865518	0.659	-68
4060	2208	195	0.518653368	441.9	1.865518	0.659	-68
4063	2208	119	0.85555641	441.9	1.865518	0.659	-68
4072	2208	169	0.599401796	441.9	1.865518	0.659	-68
4086	2208	326	0.938438438	441.9	1.865518	0.659	-68
4092	2202	429	-0.116395465	522.1	1.785923	0.657	-68
4096	2202	109	0.463426389	522.1	1.785923	0.657	-68
4105	2202	362	0.559218436	522.1	1.785923	0.657	-68
4111	2202	242	0	522.1	1.785923	0.657	-68
4115	2202	220	2.383335714	522.1	1.785923	0.657	-68
4122	2202	219	-0.227500227	522.1	1.785923	0.657	-68
4137	2202	373	0	522.1	1.785923	0.657	-68
4145	2202	422	0	522.1	1.785923	0.657	-68
4149	2202	433	0.349186512	522.1	1.785923	0.657	-68
4156	2201	247	1.459793333	469.25	2.40661	0.657	-68
4166	2201	203	0.7371005	469.25	2.40661	0.657	-68
4169	2202	674	0	522.1	1.785923	0.657	-68
4176	2201	426	0.975609756	469.25	2.40661	0.657	-68
4185	2202	242	1.490852766	522.1	1.785923	0.657	-68
4187	2201	453	0.166666667	469.25	2.40661	0.657	-68
4193	2201	125	0.403629435	469.25	2.40661	0.657	-68
4201	2201	322	1.604168269	469.25	2.40661	0.657	-68
4212	2201	216	0.467757477	469.25	2.40661	0.657	-68
4214	2201	234	2.002002222	469.25	2.40661	0.657	-68
4222	2201	335	0.758334242	469.25	2.40661	0.657	-68
4230	2201	268	0.187969925	469.25	2.40661	0.657	-68
4234	2201	145	0	469.25	2.40661	0.657	-68
4240	2201	320	0.157232704	469.25	2.40661	0.657	-68
4246	2201	345	0.587097361	469.25	2.40661	0.657	-68
4252	2201	344	0.432317009	469.25	2.40661	0.657	-68
4256	2201	218	0.935514953	469.25	2.40661	0.657	-68
4268	2201	246	0.204285918	469.25	2.40661	0.657	-68
4270	2201	370	0.40912861	469.25	2.40661	0.657	-68
4280	2201	146	0	469.25	2.40661	0.657	-68
4289	2201	258	2.441465854	469.25	2.40661	0.657	-68
4300	2201	185	0.272011141	469.25	2.40661	0.657	-68
4302	2201	435	0.935832319	469.25	2.40661	0.657	-68
4313	2201	124	5.861718018	469.25	2.40661	0.657	-68
4315	2201	380	0.264815079	469.25	2.40661	0.657	-68
4324	2202	447	0.796250909	522.1	1.785923	0.657	-68
4335	2202	265	0.962501154	522.1	1.785923	0.657	-68
4340	2201	183	3.200875581	469.25	2.40661	0.657	-68
4351	2219	495	0.510714898	533	1.856798	0.787	-49
4360	2219	245	0	533	1.856798	0.787	-49
4366	2219	180	1.725863793	533	1.856798	0.787	-49
4378	2219	197	0	533	1.856798	0.787	-49
4386	2219	301	0	533	1.856798	0.787	-49
4389	2219	156	0	533	1.856798	0.787	-49
4400	2219	123	-0.403629435	533	1.856798	0.787	-49
4407	2219	125	0.403629435	533	1.856798	0.787	-49
4414	2219	276	0.923432841	533	1.856798	0.787	-49
4421	2219	127	0.8008008	533	1.856798	0.787	-49
4430	2219	187	-0.790264211	533	1.856798	0.787	-49
4437	2219	602	0.083277953	533	1.856798	0.787	-49
4442	2219	262	0.191762644	533	1.856798	0.787	-49
4454	2219	164	0	533	1.856798	0.787	-49
4459	2219	137	1.120523881	533	1.856798	0.787	-49
4467	2219	215	0	533	1.856798	0.787	-49
4476	2219	164	0	533	1.856798	0.787	-49
4484	2219	186	0.270540811	533	1.856798	0.787	-49
4493	2219	273	0	533	1.856798	0.787	-49
4502	2219	179	2.03692093	533	1.856798	0.787	-49
4505	2219	233	0.652826957	533	1.856798	0.787	-49
4519	2219	154	0.32712451	533	1.856798	0.787	-49
4525	2241	371	0.962501099	404.3	1.695948	0.9	-86
4529	2254	200	0.505556061	461.7	1.937454	0.84	-86
4537	2254	200	1.021429592	461.7	1.937454	0.84	-86
4547	2254	404	0	461.7	1.937454	0.84	-86
4560	2254	222	0	461.7	1.937454	0.84	-86
4563	2254	338	0.888073193	461.7	1.937454	0.84	-86
4571	2254	259	0.785098824	461.7	1.937454	0.84	-86
4574	2254	146	0.695139583	461.7	1.937454	0.84	-86
4585	2254	388	0	461.7	1.937454	0.84	-86
4596	2281	157	0.320833654	281.6	1.504898	0.806	-146
4604	2290	233	-0.425957872	268.25	1.438857	0.806	-146
4611	2290	159	0.316772468	268.25	1.438857	0.806	-146
4620	2290	114	0	268.25	1.438857	0.806	-146
4625	2290	106	0	268.25	1.438857	0.806	-146
4633	2290	262	0.579730502	268.25	1.438857	0.806	-146
4641	2309	164	0.932609938	236	0.8822933	0.651	-79
4653	2309	220	0.926852778	236	0.8822933	0.651	-79
4659	2309	194	0.521354688	236	0.8822933	0.651	-79
4665	2309	702	0.870435652	236	0.8822933	0.651	-79
4671	2309	141	1.088044928	236	0.8822933	0.651	-79
4685	2309	167	0.91555	236	0.8822933	0.651	-79
4687	2309	314	0.159904313	236	0.8822933	0.651	-79
4701	2309	406	2.053335385	236	0.8822933	0.651	-79
4706	2309	354	0.862931897	236	0.8822933	0.651	-79
4711	2309	143	0.709929787	236	0.8822933	0.651	-79
4720	2309	213	0.236085142	236	0.8822933	0.651	-79
4730	2309	157	-0.316772468	236	0.8822933	0.651	-79
4741	2309	205	2.298216837	236	0.8822933	0.651	-79
4749	2309	198	1.296633679	236	0.8822933	0.651	-79
4750	2309	170	0.594643452	236	0.8822933	0.651	-79
4759	2309	231	-0.215732974	236	0.8822933	0.651	-79
4767	2309	271	3.140395294	236	0.8822933	0.651	-79
4774	2309	186	0.270540811	236	0.8822933	0.651	-79
4783	2309	183	0.553039227	236	0.8822933	0.651	-79
4792	2309	303	1.357289492	236	0.8822933	0.651	-79
4801	2309	147	0.690345517	236	0.8822933	0.651	-79
4806	2309	140	-0.704930282	236	0.8822933	0.651	-79
4817	2309	116	0.435217826	236	0.8822933	0.651	-79
4828	2309	110	0	236	0.8822933	0.651	-79
4835	2309	118	1.756142105	236	0.8822933	0.651	-79
4840	2309	125	0.403629435	236	0.8822933	0.651	-79
4846	2309	178	0.282768644	236	0.8822933	0.651	-79
4856	2309	133	0	236	0.8822933	0.651	-79
4864	2363	145	0.700000699	364	1.692898	0.64	-136
4871	2363	376	0.674529111	364	1.692898	0.64	-136
4881	2363	187	-0.26622367	364	1.692898	0.64	-136
4887	2363	228	0	364	1.692898	0.64	-136
4897	2363	123	0	364	1.692898	0.64	-136
4902	2363	220	0.926852778	364	1.692898	0.64	-136
4912	2363	109	0	364	1.692898	0.64	-136
4914	2363	127	2.051231967	364	1.692898	0.64	-136
4925	2363	358	0.708924363	364	1.692898	0.64	-136
4932	2363	245	1.042709583	364	1.692898	0.64	-136
4939	2363	129	0.788189764	364	1.692898	0.64	-136
4948	2363	189	1.360055978	364	1.692898	0.64	-136
4961	2363	105	-0.472170283	364	1.692898	0.64	-136
4963	2363	103	0	364	1.692898	0.64	-136
4972	2363	185	0.272011141	364	1.692898	0.64	-136
4981	2363	703	0	364	1.692898	0.64	-136
4986	2363	144	0	364	1.692898	0.64	-136
4996	2363	293	0.171404281	364	1.692898	0.64	-136
5001	2380	340	0	283	1.741121	0.751	-143
5011	2408	120	0.420588655	466.2	2.795849	0.514	-171
5016	2408	110	0.462962963	466.2	2.795849	0.514	-171
5022	2396	200	0	354.05	2.008957	0.514	-171
5026	2408	131	0.385000385	466.2	2.795849	0.514	-171
5033	2408	205	0	466.2	2.795849	0.514	-171
5038	2408	125	0.813821951	466.2	2.795849	0.514	-171
5051	2437	199	0.766072449	470.9	3.066452	0.65	-171
5060	2396	222	0.455000455	354.05	2.008957	0.514	-171
5064	2396	245	0.81560249	354.05	2.008957	0.514	-171
5066	2437	160	1.283334615	470.9	3.066452	0.65	-171
5074	2390	132	1.163955039	542	2.34965	0.479	-171
5085	2408	142	1.450726087	466.2	2.795849	0.514	-171
5095	2408	167	0.606667273	466.2	2.795849	0.514	-171
5103	2452	172	0.888462722	375.4	1.575306	0.579	-196
5108	2452	178	0.858001143	375.4	1.575306	0.579	-196
5119	2452	271	-0.184007537	375.4	1.575306	0.579	-196
5125	2452	195	0	375.4	1.575306	0.579	-196
5132	2452	154	0	375.4	1.575306	0.579	-196
5145	2452	235	0.429614163	375.4	1.575306	0.579	-196
5154	2452	243	1.925002137	375.4	1.575306	0.579	-196
5161	2452	274	0.554059779	375.4	1.575306	0.579	-196
5166	2452	203	0.750751	375.4	1.575306	0.579	-196
5175	2452	268	0.375751955	375.4	1.575306	0.579	-196
5181	2452	108	-0.459174771	375.4	1.575306	0.579	-196
5185	2452	128	0.394094882	375.4	1.575306	0.579	-196
5199	2452	439	0	375.4	1.575306	0.579	-196
5200	2452	210	0	375.4	1.575306	0.579	-196
5212	2452	103	0	375.4	1.575306	0.579	-196
5217	2452	386	0.260677344	375.4	1.575306	0.579	-196
5227	2452	291	-2.762502922	375.4	1.575306	0.579	-196
5234	2452	259	0.985237402	375.4	1.575306	0.579	-196
5242	2452	368	0.411370411	375.4	1.575306	0.579	-196
5248	2473	118	1.281913913	525.5	2.153392	0.601	-230
5256	2477	135	2.7371125	692.05	3.021914	0.466	-23
5262	2477	150	5.561117037	692.05	3.021914	0.466	-23
5268	2477	373	0.818256948	692.05	3.021914	0.466	-23
5276	2477	147	3.264134058	692.05	3.021914	0.466	-23
5282	2486	254	1.838573469	243.8	1.434968	0.791	-130
5288	2513	108	-0.459174771	182.15	1.609676	0.55	-188
5294	2513	112	0	182.15	1.609676	0.55	-188
5300	2539	293	0.692734256	800	4.854107	0.455	-41
5314	2539	158	1.635622876	800	4.854107	0.455	-41
5323	2539	320	2.119383388	800	4.854107	0.455	-41
5324	2539	381	0.665559309	800	4.854107	0.455	-41
5338	2539	565	-0.176543386	800	4.854107	0.455	-41
5342	2549	126	1.640985246	143.35	1.032294	0.59	-112
5350	2549	150	0	143.35	1.032294	0.59	-112
5359	2549	110	1.403272897	143.35	1.032294	0.59	-112
5364	2549	105	0	143.35	1.032294	0.59	-112
5372	2549	107	0	143.35	1.032294	0.59	-112
5380	2549	109	-0.901802703	143.35	1.032294	0.59	-112
5387	2557	114	0.442920796	530.6	2.014505	0.813	-294
5394	2557	278	3.465003462	530.6	2.014505	0.813	-294
5397	2557	439	0	530.6	2.014505	0.813	-294
5405	2557	525	0.481250577	530.6	2.014505	0.813	-294
5418	2557	424	-0.117764824	530.6	2.014505	0.813	-294
5421	2633	130	1.180511811	504.4	1.52453	0.512	-302
5431	2633	106	0	504.4	1.52453	0.512	-302
5439	2633	519	-0.096250096	504.4	1.52453	0.512	-302
5448	2633	740	0	504.4	1.52453	0.512	-302
5452	2633	119	-0.41708375	504.4	1.52453	0.512	-302
5457	2633	118	0	504.4	1.52453	0.512	-302
5467	2633	130	0.387984884	504.4	1.52453	0.512	-302
5474	2633	363	0.417083889	504.4	1.52453	0.512	-302
5480	2633	136	0	504.4	1.52453	0.512	-302
5492	2633	552	-0.180686101	504.4	1.52453	0.512	-302
5500	2633	173	0.290988663	504.4	1.52453	0.512	-302
5506	2633	121	0	504.4	1.52453	0.512	-302
5518	2633	303	0	504.4	1.52453	0.512	-302
5523	2633	144	0.35000035	504.4	1.52453	0.512	-302
5533	2633	140	0	504.4	1.52453	0.512	-302
5541	2633	118	0	504.4	1.52453	0.512	-302
5552	2633	112	1.377524771	504.4	1.52453	0.512	-302
5556	2633	139	1.482964444	504.4	1.52453	0.512	-302
5561	2633	113	0.901802703	504.4	1.52453	0.512	-302
5566	2633	107	3.439803	504.4	1.52453	0.512	-302
5571	2633	417	0	504.4	1.52453	0.512	-302
5577	2673	150	-0.981373856	333.6	1.279053	0.742	-39
5585	2673	109	0	333.6	1.279053	0.742	-39
5599	2673	178	0.568750568	333.6	1.279053	0.742	-39
5600	2673	163	0.93843875	333.6	1.279053	0.742	-39
5615	2704	348	0	368.7	3.538986	0.394	-147
5619	2704	206	1.760554774	368.7	3.538986	0.394	-147
5629	2704	122	0.8341675	368.7	3.538986	0.394	-147
5635	2704	132	1.163955039	368.7	3.538986	0.394	-147
5639	2704	123	3.418438261	368.7	3.538986	0.394	-147
5649	2704	416	1.486635149	368.7	3.538986	0.394	-147
5653	2704	345	0.587097361	368.7	3.538986	0.394	-147
5659	2704	291	0.697561672	368.7	3.538986	0.394	-147
5668	2704	178	0.568750568	368.7	3.538986	0.394	-147
5679	2704	200	0	368.7	3.538986	0.394	-147
5687	2704	138	1.494031343	368.7	3.538986	0.394	-147
5692	2704	137	0.741482222	368.7	3.538986	0.394	-147
5698	2704	180	0.832881921	368.7	3.538986	0.394	-147
5708	2704	117	1.771683186	368.7	3.538986	0.394	-147
5710	2704	305	2.541726552	368.7	3.538986	0.394	-147
5716	2704	196	0.515979897	368.7	3.538986	0.394	-147
5725	2704	374	0.13418244	368.7	3.538986	0.394	-147
5730	2704	256	0.394094882	368.7	3.538986	0.394	-147
5744	2704	315	0.319808626	368.7	3.538986	0.394	-147
5751	2704	164	2.23153121	368.7	3.538986	0.394	-147
5761	2704	166	1.876876875	368.7	3.538986	0.394	-147
5769	2704	185	-0.535294652	368.7	3.538986	0.394	-147
5777	2704	342	0.14677434	368.7	3.538986	0.394	-147
5782	2704	162	0	368.7	3.538986	0.394	-147
5789	2704	175	0.578613295	368.7	3.538986	0.394	-147
5793	2704	212	0	368.7	3.538986	0.394	-147
5804	2704	224	0	368.7	3.538986	0.394	-147
5811	2704	233	0	368.7	3.538986	0.394	-147
5823	2704	160	1.614518065	368.7	3.538986	0.394	-147
5830	2704	303	0	368.7	3.538986	0.394	-147
5833	2704	274	0.741482222	368.7	3.538986	0.394	-147
5841	2697	164	1.114649682	424.9	7.340329	0.394	-147
5844	2697	107	0	424.9	7.340329	0.394	-147
5853	2697	116	0.435217826	424.9	7.340329	0.394	-147
5859	2704	155	0.493421053	368.7	3.538986	0.394	-147
5867	2753	254	0.397222619	502.7	1.754993	0.758	-158
5870	2753	282	0.53817276	502.7	1.754993	0.758	-158
5879	2753	161	-0.308950926	502.7	1.754993	0.758	-158
5888	2753	402	1.146184478	502.7	1.754993	0.758	-158
5898	2759	143	0	338.65	1.961017	0.758	-158
5907	2753	109	0	502.7	1.754993	0.758	-158
5913	2753	243	1.051471849	502.7	1.754993	0.758	-158
5920	2753	119	1.294398276	502.7	1.754993	0.758	-158
5926	2759	289	0	338.65	1.961017	0.758	-158
5939	2759	244	0	338.65	1.961017	0.758	-158
5940	2753	496	0.612857755	502.7	1.754993	0.758	-158
5951	2753	114	0.893750893	502.7	1.754993	0.758	-158
5955	2753	354	-0.140986056	502.7	1.754993	0.758	-158
5965	2753	320	-0.770000923	502.7	1.754993	0.758	-158
5973	2753	242	-0.410246311	502.7	1.754993	0.758	-158
5982	2753	111	0.455000455	502.7	1.754993	0.758	-158
5989	2753	158	0	502.7	1.754993	0.758	-158
5994	2753	112	0.910000909	502.7	1.754993	0.758	-158
6003	2753	215	1.191668095	502.7	1.754993	0.758	-158
6011	2753	113	1.836699083	502.7	1.754993	0.758	-158
6019	2753	243	0.8359841	502.7	1.754993	0.758	-158
6027	2753	315	0.807259032	502.7	1.754993	0.758	-158
6028	2753	351	0.286819771	502.7	1.754993	0.758	-158
6036	2753	330	0	502.7	1.754993	0.758	-158
6046	2753	245	0	502.7	1.754993	0.758	-158
6059	2753	178	0	502.7	1.754993	0.758	-158
6067	2753	266	0.570913308	502.7	1.754993	0.758	-158
6072	2753	194	0.259326684	502.7	1.754993	0.758	-158
6078	2753	140	2.200300746	502.7	1.754993	0.758	-158
6085	2753	354	0	502.7	1.754993	0.758	-158
6092	2753	142	0.354964894	502.7	1.754993	0.758	-158
6102	2753	340	-0.14677434	502.7	1.754993	0.758	-158
6107	2753	161	-1.798205389	502.7	1.754993	0.758	-158
6120	2753	356	0.282768644	502.7	1.754993	0.758	-158
6127	2753	192	1.893785946	502.7	1.754993	0.758	-158
6131	2753	280	0.176129211	502.7	1.754993	0.758	-158
6136	2753	178	0.858001143	502.7	1.754993	0.758	-158
6145	2753	207	0.242961408	502.7	1.754993	0.758	-158
6150	2759	394	1.98630137	338.65	1.961017	0.758	-158
6157	2753	180	2.025146821	502.7	1.754993	0.758	-158
6162	2753	252	0.807258871	502.7	1.754993	0.758	-158
6176	2759	157	0.645807097	338.65	1.961017	0.758	-158
6178	2753	384	0.128303003	502.7	1.754993	0.758	-158
6183	2753	193	-0.257989948	502.7	1.754993	0.758	-158
6194	2753	364	0.276519613	502.7	1.754993	0.758	-158
6205	2753	143	0	502.7	1.754993	0.758	-158
6212	2753	479	0.742267797	502.7	1.754993	0.758	-158
6221	2753	191	0.263421316	502.7	1.754993	0.758	-158
6229	2753	326	-0.153058257	502.7	1.754993	0.758	-158
6237	2753	391	0.257326735	502.7	1.754993	0.758	-158
6241	2759	165	0	338.65	1.961017	0.758	-158
6251	2753	200	-0.739656158	502.7	1.754993	0.758	-158
6259	2753	193	1.883604301	502.7	1.754993	0.758	-158
6269	2753	134	0.758334091	502.7	1.754993	0.758	-158
6276	2753	260	0.584242023	502.7	1.754993	0.758	-158
6280	2753	139	0	502.7	1.754993	0.758	-158
6292	2753	494	1.139856315	502.7	1.754993	0.758	-158
6298	2753	108	-0.459174771	502.7	1.754993	0.758	-158
6306	2753	214	3.5035035	502.7	1.754993	0.758	-158
6308	2753	123	0	502.7	1.754993	0.758	-158
6319	2759	238	1.740871304	338.65	1.961017	0.758	-158
6330	2753	184	1.112223333	502.7	1.754993	0.758	-158
6336	2753	182	0.556111667	502.7	1.754993	0.758	-158
6343	2753	342	-0.290407267	502.7	1.754993	0.758	-158
6348	2760	198	0.770001026	368.4	1.459172	0.758	-158
6354	2760	405	1.659823214	368.4	1.459172	0.758	-158
6363	2760	169	0.599401796	368.4	1.459172	0.758	-158
6371	2760	110	-0.450901351	368.4	1.459172	0.758	-158
6384	2753	225	0	502.7	1.754993	0.758	-158
6387	2753	159	-0.312812813	502.7	1.754993	0.758	-158
6394	2753	130	0	502.7	1.754993	0.758	-158
6400	2753	190	0	502.7	1.754993	0.758	-158
6409	2753	116	1.328762832	502.7	1.754993	0.758	-158
6413	2760	121	-0.410246311	368.4	1.459172	0.758	-158
6419	2760	107	0.472170283	368.4	1.459172	0.758	-158
6434	2760	129	0.788189764	368.4	1.459172	0.758	-158
6442	2760	290	0.173183564	368.4	1.459172	0.758	-158
6446	2753	242	0	502.7	1.754993	0.758	-158
6457	2759	115	-0.431465948	338.65	1.961017	0.758	-158
6466	2760	142	-1.035518621	368.4	1.459172	0.758	-158
6469	2751	188	0.811622703	520.95	1.56887	0.93	-158
6482	2753	116	0.435217826	502.7	1.754993	0.758	-158
6490	2753	132	1.564064063	502.7	1.754993	0.758	-158
6492	2753	228	1.820001818	502.7	1.754993	0.758	-158
6502	2753	109	-0.454318273	502.7	1.754993	0.758	-158
6510	2753	151	0.333667	502.7	1.754993	0.758	-158
6514	2751	320	3.984327703	520.95	1.56887	0.93	-158
6516	2753	121	0	502.7	1.754993	0.758	-158
6528	2751	123	0.827273554	520.95	1.56887	0.93	-158
6533	2753	141	0.357500357	502.7	1.754993	0.758	-158
6541	2751	181	0	520.95	1.56887	0.93	-158
6548	2753	121	0	502.7	1.754993	0.758	-158
6563	2751	241	1.277873617	520.95	1.56887	0.93	-158
6570	2751	188	1.367487978	520.95	1.56887	0.93	-158
6578	2751	279	0	520.95	1.56887	0.93	-158
6585	2751	283	0.356228114	520.95	1.56887	0.93	-158
6590	2751	212	0.71842201	520.95	1.56887	0.93	-158
6596	2751	155	0.325000325	520.95	1.56887	0.93	-158
6604	2751	125	2.085419167	520.95	1.56887	0.93	-158
6616	2753	284	-0.175614211	502.7	1.754993	0.758	-158
6622	2753	195	1.315132105	502.7	1.754993	0.758	-158
6630	2751	360	-0.276519613	520.95	1.56887	0.93	-158
6631	2753	236	0	502.7	1.754993	0.758	-158
6645	2753	139	0	502.7	1.754993	0.758	-158
6647	2753	325	0	502.7	1.754993	0.758	-158
6660	2753	167	0	502.7	1.754993	0.758	-158
6664	2753	228	0.442920796	502.7	1.754993	0.758	-158
6672	2753	156	0	502.7	1.754993	0.758	-158
6680	2753	192	1.338236898	502.7	1.754993	0.758	-158
6691	2753	121	1.711112821	502.7	1.754993	0.758	-158
6697	2753	149	1.380691034	502.7	1.754993	0.758	-158
6706	2753	399	0.125753894	502.7	1.754993	0.758	-158
6710	2753	197	0	502.7	1.754993	0.758	-158
6724	2753	334	-0.592308284	502.7	1.754993	0.758	-158
6726	2753	180	0.848306215	502.7	1.754993	0.758	-158
6736	2753	172	0.888462722	502.7	1.754993	0.758	-158
6742	2753	151	-0.65294183	502.7	1.754993	0.758	-158
6754	2753	140	0.725363043	502.7	1.754993	0.758	-158
6758	2753	145	0.700000699	502.7	1.754993	0.758	-158
6766	2753	203	-0.245343382	502.7	1.754993	0.758	-158
6778	2753	735	0.411934568	502.7	1.754993	0.758	-158
6787	2759	225	0	338.65	1.961017	0.758	-158
6792	2753	412	0.119562165	502.7	1.754993	0.758	-158
6800	2753	342	0.294412059	502.7	1.754993	0.758	-158
6805	2753	271	1.133208679	502.7	1.754993	0.758	-158
6816	2753	167	0.606667273	502.7	1.754993	0.758	-158
6818	2753	254	0.397222619	502.7	1.754993	0.758	-158
6828	2753	170	0.595833929	502.7	1.754993	0.758	-158
6838	2753	159	-0.312812813	502.7	1.754993	0.758	-158
6846	2753	326	0.154000154	502.7	1.754993	0.758	-158
6856	2753	391	0.780000779	502.7	1.754993	0.758	-158
6862	2753	368	-0.538172581	502.7	1.754993	0.758	-158
6873	2753	403	0.124502612	502.7	1.754993	0.758	-158
6876	2753	277	0.920037868	502.7	1.754993	0.758	-158
6886	2753	118	0	502.7	1.754993	0.758	-158
6895	2753	223	1.147937156	502.7	1.754993	0.758	-158
6899	2759	311	-0.319808626	338.65	1.961017	0.758	-158
6906	2753	223	0	502.7	1.754993	0.758	-158
6915	2753	264	0.190304373	502.7	1.754993	0.758	-158
6926	2753	315	0	502.7	1.754993	0.758	-158
6936	2753	212	0	502.7	1.754993	0.758	-158
6939	2753	204	0.49554505	502.7	1.754993	0.758	-158
6950	2753	342	-0.290988663	502.7	1.754993	0.758	-158
6958	2753	252	1.640985246	502.7	1.754993	0.758	-158
6962	2753	165	0	502.7	1.754993	0.758	-158
6972	2753	447	0.224944045	502.7	1.754993	0.758	-158
6981	2753	193	0.790264211	502.7	1.754993	0.758	-158
6988	2753	145	0.347569792	502.7	1.754993	0.758	-158
7000	2753	253	1.213361538	502.7	1.754993	0.758	-158
7007	2753	147	0.690345517	502.7	1.754993	0.758	-158
7011	2753	154	1.334668	502.7	1.754993	0.758	-158
7026	2753	132	-1.112223704	502.7	1.754993	0.758	-158
7028	2753	278	-0.356786071	502.7	1.754993	0.758	-158
7035	2753	208	0.73244	502.7	1.754993	0.758	-158
7048	2753	350	0.43270951	502.7	1.754993	0.758	-158
7053	2753	439	0	502.7	1.754993	0.758	-158
7062	2753	143	1.072501429	502.7	1.754993	0.758	-158
7070	2753	121	0.41708375	502.7	1.754993	0.758	-158
7080	2753	150	0	502.7	1.754993	0.758	-158
7088	2753	264	0.190304373	502.7	1.754993	0.758	-158
7094	2753	174	1.177648235	502.7	1.754993	0.758	-158
7100	2753	244	-0.204285918	502.7	1.754993	0.758	-158
7109	2759	340	0	338.65	1.961017	0.758	-158
7117	2753	482	0	502.7	1.754993	0.758	-158
7124	2820	208	-0.239473923	628.5	1.975727	0.724	-445
7136	2820	226	0	628.5	1.975727	0.724	-445
7143	2820	211	-0.701636449	628.5	1.975727	0.724	-445
7148	2822	109	0.935514953	437.6	1.741121	0.751	-143
7160	2830	173	1.184616568	265	1.78113	0.49	-136
7166	2830	167	1.865219255	265	1.78113	0.49	-136
7175	2830	192	1.338236898	265	1.78113	0.49	-136
7177	2830	140	1.095986861	265	1.78113	0.49	-136
7187	2830	145	1.787502143	265	1.78113	0.49	-136
7197	2830	112	0	265	1.78113	0.49	-136
7205	2830	239	1.069445726	265	1.78113	0.49	-136
7213	2830	401	0.746431139	265	1.78113	0.49	-136
7220	2830	175	0.872966279	265	1.78113	0.49	-136
7226	2830	214	1.443751442	265	1.78113	0.49	-136
7235	2830	288	0.526842807	265	1.78113	0.49	-136
7245	2830	237	0.859228326	265	1.78113	0.49	-136
7250	2830	116	0.892857143	265	1.78113	0.49	-136
7251	2830	114	0.892410893	265	1.78113	0.49	-136
7255	2830	212	0.71842201	265	1.78113	0.49	-136
7268	2830	120	1.283335043	265	1.78113	0.49	-136
7274	2830	155	-1.259120755	265	1.78113	0.49	-136
7279	2830	240	0	265	1.78113	0.49	-136
7281	2830	199	-0.25025025	265	1.78113	0.49	-136
7291	2830	150	-0.331457285	265	1.78113	0.49	-136
7304	2830	149	0	265	1.78113	0.49	-136
7311	2830	281	-0.527641197	265	1.78113	0.49	-136
7312	2830	164	0.307055521	265	1.78113	0.49	-136
7327	2830	170	0	265	1.78113	0.49	-136
7329	2830	161	1.93742129	265	1.78113	0.49	-136
7342	2830	118	0	265	1.78113	0.49	-136
7350	2830	137	0.368015074	265	1.78113	0.49	-136
7353	2830	143	1.440289209	265	1.78113	0.49	-136
7362	2830	285	0	265	1.78113	0.49	-136
7368	2830	275	0.552022794	265	1.78113	0.49	-136
7380	2830	167	0.301506325	265	1.78113	0.49	-136
7386	2830	180	1.430001714	265	1.78113	0.49	-136
7400	2830	276	0.365328832	265	1.78113	0.49	-136
7403	2830	159	0.637580255	265	1.78113	0.49	-136
7413	2830	145	0.347569792	265	1.78113	0.49	-136
7418	2830	221	0	265	1.78113	0.49	-136
7425	2830	336	1.220732927	265	1.78113	0.49	-136
7432	2830	200	0	265	1.78113	0.49	-136
7446	2830	173	-1.128814689	265	1.78113	0.49	-136
7454	2830	255	0.197047441	265	1.78113	0.49	-136
7456	2830	243	0.625625833	265	1.78113	0.49	-136
7470	2830	221	0.227500227	265	1.78113	0.49	-136
7475	2830	160	0.956370701	265	1.78113	0.49	-136
7482	2830	232	0.655677729	265	1.78113	0.49	-136
7492	2830	168	1.853705556	265	1.78113	0.49	-136
7498	2830	176	0	265	1.78113	0.49	-136
7504	2830	235	0.213889103	265	1.78113	0.49	-136
7520	2830	176	0.867920231	265	1.78113	0.49	-136
7526	2830	160	0	265	1.78113	0.49	-136
7529	2830	147	0.677793793	265	1.78113	0.49	-136
7539	2830	117	0.870435652	265	1.78113	0.49	-136
7543	2830	225	0.905883258	265	1.78113	0.49	-136
7552	2830	219	0.931163721	265	1.78113	0.49	-136
7560	2830	212	0.476667143	265	1.78113	0.49	-136
7565	2830	204	1.001001	265	1.78113	0.49	-136
7571	2830	142	0.715000714	265	1.78113	0.49	-136
7579	2830	120	0	265	1.78113	0.49	-136
7588	2830	160	1.614518065	265	1.78113	0.49	-136
7594	2830	131	1.173048438	265	1.78113	0.49	-136
7605	2830	115	1.316250893	265	1.78113	0.49	-136
7608	2830	167	2.518241509	265	1.78113	0.49	-136
7616	2830	119	0.424152966	265	1.78113	0.49	-136
7629	2830	124	-1.564064063	265	1.78113	0.49	-136
7631	2830	149	-1.308498039	265	1.78113	0.49	-136
7644	2830	243	0.8359841	265	1.78113	0.49	-136
7651	2830	128	0	265	1.78113	0.49	-136
7656	2830	177	0.572000571	265	1.78113	0.49	-136
7670	2830	158	0.318790127	265	1.78113	0.49	-136
7678	2830	133	0.379167045	265	1.78113	0.49	-136
7687	2830	146	0.695139583	265	1.78113	0.49	-136
7692	2830	134	0.376316165	265	1.78113	0.49	-136
7697	2830	204	0	265	1.78113	0.49	-136
7709	2830	184	1.398046369	265	1.78113	0.49	-136
7711	2830	285	0	265	1.78113	0.49	-136
7722	2830	229	0.440969604	265	1.78113	0.49	-136
7730	2830	153	-0.325000325	265	1.78113	0.49	-136
7740	2830	155	1.325829139	265	1.78113	0.49	-136
7747	2830	134	0.758334091	265	1.78113	0.49	-136
7753	2830	255	0.595834127	265	1.78113	0.49	-136
7761	2830	154	2.742468493	265	1.78113	0.49	-136
7770	2830	113	-0.438377281	265	1.78113	0.49	-136
7775	2830	169	1.191273939	265	1.78113	0.49	-136
7776	2874	121	1.272459322	311.2	3.629641	0.55	-136
7781	2830	127	0.8008008	265	1.78113	0.49	-136
7793	2830	197	3.24648973	265	1.78113	0.49	-136
7797	2830	133	1.155001538	265	1.78113	0.49	-136
7807	2830	158	-0.314780189	265	1.78113	0.49	-136
7815	2830	186	0	265	1.78113	0.49	-136
7822	2830	152	0.331457285	265	1.78113	0.49	-136
7829	2830	205	2.520002564	265	1.78113	0.49	-136
7836	2830	242	-0.612857959	265	1.78113	0.49	-136
7845	2830	153	0.982800667	265	1.78113	0.49	-136
7851	2830	139	-0.357500357	265	1.78113	0.49	-136
7861	2830	154	-0.322903548	265	1.78113	0.49	-136
7864	2830	135	1.162790698	265	1.78113	0.49	-136
7870	2830	178	1.150575862	265	1.78113	0.49	-136
7875	2830	137	1.120523881	265	1.78113	0.49	-136
7889	2830	134	1.146184733	265	1.78113	0.49	-136
7894	2830	127	0	265	1.78113	0.49	-136
7902	2830	212	0	265	1.78113	0.49	-136
7908	2830	128	-1.146184733	265	1.78113	0.49	-136
7915	2830	145	1.057395775	265	1.78113	0.49	-136
7924	2830	147	0	265	1.78113	0.49	-136
7932	2830	164	-0.603012651	265	1.78113	0.49	-136
7941	2830	187	0	265	1.78113	0.49	-136
7949	2830	154	0.32712451	265	1.78113	0.49	-136
7954	2830	252	0	265	1.78113	0.49	-136
7961	2830	191	0	265	1.78113	0.49	-136
7969	2830	178	0.282768644	265	1.78113	0.49	-136
7981	2830	124	-0.4004004	265	1.78113	0.49	-136
7985	2830	181	0.559218436	265	1.78113	0.49	-136
7998	2830	126	0.4004004	265	1.78113	0.49	-136
8000	2830	145	1.394043972	265	1.78113	0.49	-136
8004	2830	218	0.698373023	265	1.78113	0.49	-136
8015	2850	155	1.325829139	378.8	2.116399	0.556	-136
8023	2850	179	0.565537288	378.8	2.116399	0.556	-136
8033	2850	197	1.843949474	378.8	2.116399	0.556	-136
8037	2850	159	-0.312812813	378.8	2.116399	0.556	-136
8049	2850	154	0.658553289	378.8	2.116399	0.556	-136
8050	2850	209	1.479311823	378.8	2.116399	0.556	-136
8060	2850	140	0.360072302	378.8	2.116399	0.556	-136
8066	2850	128	0	378.8	2.116399	0.556	-136
8078	2850	190	1.076345161	378.8	2.116399	0.556	-136
8085	2850	101	0	378.8	2.116399	0.556	-136
8087	2850	162	1.267089873	378.8	2.116399	0.556	-136
8098	2850	145	2.922630657	378.8	2.116399	0.556	-136
8104	2850	203	0.247772525	378.8	2.116399	0.556	-136
8112	2830	114	-2.102943697	265	1.78113	0.49	-136
8118	2850	185	5.06458869	378.8	2.116399	0.556	-136
8127	2850	297	0.339322373	378.8	2.116399	0.556	-136
8134	2850	185	0	378.8	2.116399	0.556	-136
8142	2850	195	0.257989948	378.8	2.116399	0.556	-136
8145	2850	198	0	378.8	2.116399	0.556	-136
8156	2850	141	1.088044928	378.8	2.116399	0.556	-136
8164	2850	138	0.736030147	378.8	2.116399	0.556	-136
8172	2850	113	1.365001818	378.8	2.116399	0.556	-136
8178	2830	131	1.576379528	265	1.78113	0.49	-136
8182	2830	141	3.412503788	265	1.78113	0.49	-136
8188	2830	114	5.781182353	265	1.78113	0.49	-136
8195	2830	123	0	265	1.78113	0.49	-136
8197	2830	128	0	265	1.78113	0.49	-136
8206	2830	118	0.862931897	265	1.78113	0.49	-136
8210	2850	125	0.813821951	378.8	2.116399	0.556	-136
8216	2830	134	0	265	1.78113	0.49	-136
8223	2830	112	0	265	1.78113	0.49	-136
8229	2830	113	-0.870435652	265	1.78113	0.49	-136
8239	2830	114	-0.862931897	265	1.78113	0.49	-136
8242	2830	162	4.366783221	265	1.78113	0.49	-136
8247	2830	132	1.163955039	265	1.78113	0.49	-136
8253	2830	128	1.2012016	265	1.78113	0.49	-136
8264	2830	107	1.443751923	265	1.78113	0.49	-136
8267	2830	109	1.416511321	265	1.78113	0.49	-136
8276	2830	109	0.463426389	265	1.78113	0.49	-136
8282	2830	160	0.314780189	265	1.78113	0.49	-136
8290	2830	109	0.935514953	265	1.78113	0.49	-136
8295	2830	112	0.450901351	265	1.78113	0.49	-136
8303	2850	155	0	378.8	2.116399	0.556	-136
8306	2830	118	2.681252679	265	1.78113	0.49	-136
8318	2830	121	2.157330172	265	1.78113	0.49	-136
8325	2830	114	1.352704505	265	1.78113	0.49	-136
8329	2830	125	1.654547107	265	1.78113	0.49	-136
8335	2830	103	0	265	1.78113	0.49	-136
8340	2830	137	1.505264662	265	1.78113	0.49	-136
8351	2850	224	0.910000909	378.8	2.116399	0.556	-136
8359	2830	128	0.394094882	265	1.78113	0.49	-136
8364	2830	115	0.885841593	265	1.78113	0.49	-136
8375	2850	222	0.455000455	378.8	2.116399	0.556	-136
8380	2850	237	1.523262609	378.8	2.116399	0.556	-136
8387	2850	163	0.93843875	378.8	2.116399	0.556	-136
8398	2830	140	3.438553435	265	1.78113	0.49	-136
8401	2830	134	1.540001538	265	1.78113	0.49	-136
8413	2830	155	2.015438255	265	1.78113	0.49	-136
8417	2830	220	1.163954884	265	1.78113	0.49	-136
8426	2830	190	1.076345161	265	1.78113	0.49	-136
8437	2830	238	4.095004091	265	1.78113	0.49	-136
8445	2830	157	0	265	1.78113	0.49	-136
8448	2830	170	1.206025301	265	1.78113	0.49	-136
8460	2830	143	1.072501429	265	1.78113	0.49	-136
8463	2830	184	0.273497541	265	1.78113	0.49	-136
8475	2830	110	0.926852778	265	1.78113	0.49	-136
8484	2830	130	0	265	1.78113	0.49	-136
8486	2830	154	0.658553289	265	1.78113	0.49	-136
8500	2830	234	0.870435652	265	1.78113	0.49	-136
8507	2830	134	-0.370741111	265	1.78113	0.49	-136
8512	2830	187	0.541081622	265	1.78113	0.49	-136
8524	2830	121	2.611306957	265	1.78113	0.49	-136
8533	2830	166	0.303333636	265	1.78113	0.49	-136
8540	2830	202	0.249005224	265	1.78113	0.49	-136
8542	2830	126	0.4004004	265	1.78113	0.49	-136
8551	2830	134	0.758334091	265	1.78113	0.49	-136
8562	2830	250	0.403629435	265	1.78113	0.49	-136
8566	2830	152	0.666333467	265	1.78113	0.49	-136
8577	2830	147	0	265	1.78113	0.49	-136
8583	2830	128	-0.387984884	265	1.78113	0.49	-136
8592	2830	139	1.104045588	265	1.78113	0.49	-136
8600	2830	284	0.715000714	265	1.78113	0.49	-136
8602	2830	135	0.752632331	265	1.78113	0.49	-136
8610	2830	112	-0.442920796	265	1.78113	0.49	-136
8620	2830	136	1.910307634	265	1.78113	0.49	-136
8630	2830	157	0	265	1.78113	0.49	-136
8634	2830	134	0.376316165	265	1.78113	0.49	-136
8642	2830	271	0.372119331	265	1.78113	0.49	-136
8655	2830	281	0.178750179	265	1.78113	0.49	-136
8657	2830	208	1.395939086	265	1.78113	0.49	-136
8663	2830	173	1.489585119	265	1.78113	0.49	-136
8674	2830	151	2.432988889	265	1.78113	0.49	-136
8677	2830	195	-1.2512515	265	1.78113	0.49	-136
8688	2830	166	2.200157862	265	1.78113	0.49	-136
8689	2830	215	-0.914156164	265	1.78113	0.49	-136
8698	2830	111	0.227272727	265	1.78113	0.49	-136
8708	2830	241	1.060382627	265	1.78113	0.49	-136
8713	2830	194	1.053685263	265	1.78113	0.49	-136
8720	2830	242	0.841177311	265	1.78113	0.49	-136
8728	2830	105	-0.471462358	265	1.78113	0.49	-136
8739	2830	196	3.555468306	265	1.78113	0.49	-136
8745	2830	257	0.59114252	265	1.78113	0.49	-136
8750	2830	110	0	265	1.78113	0.49	-136
8756	2830	211	1.717403922	265	1.78113	0.49	-136
8761	2830	277	17.58443137	265	1.78113	0.49	-136
8767	2830	144	0	265	1.78113	0.49	-136
8775	2830	172	2.7635	265	1.78113	0.49	-136
8791	2830	161	0.629560377	265	1.78113	0.49	-136
8798	2901	190	0.802942246	304.05	1.472055603	0.37	-17
8802	2901	165	0	304.05	1.472055603	0.37	-17
8816	2901	234	0.870435652	304.05	1.472055603	0.37	-17
8821	2901	280	0.359352878	304.05	1.472055603	0.37	-17
8832	2908	119	0.424152966	262.85	1.496584	0.72	-436
8834	2908	196	0.256666923	262.85	1.496584	0.72	-436
8842	2908	263	2.6026028	262.85	1.496584	0.72	-436
8853	2908	120	0.848305932	262.85	1.496584	0.72	-436
8861	2908	204	0.24655197	262.85	1.496584	0.72	-436
8870	2908	171	0.294412059	262.85	1.496584	0.72	-436
8882	2908	137	1.895835606	262.85	1.496584	0.72	-436
8889	2908	128	1.2012016	262.85	1.496584	0.72	-436
8899	2908	130	1.588890476	262.85	1.496584	0.72	-436
8907	2908	258	1.395818327	262.85	1.496584	0.72	-436
8910	2908	159	1.291614194	262.85	1.496584	0.72	-436
8919	2908	136	0	262.85	1.496584	0.72	-436
8929	2908	131	0.775969767	262.85	1.496584	0.72	-436
8935	2908	131	0.385000385	262.85	1.496584	0.72	-436
8943	2908	169	-0.294412059	262.85	1.496584	0.72	-436
8949	2908	141	3.820614504	262.85	1.496584	0.72	-436
8958	2908	146	0.345172759	262.85	1.496584	0.72	-436
8969	2908	150	1.021429932	262.85	1.496584	0.72	-436
8971	2908	154	1.334668	262.85	1.496584	0.72	-436
8985	2908	150	0	262.85	1.496584	0.72	-436
8990	2908	168	0	262.85	1.496584	0.72	-436
8994	2908	156	0.981373856	262.85	1.496584	0.72	-436
9006	2908	208	1.232760099	262.85	1.496584	0.72	-436
9016	2908	185	2.257629379	262.85	1.496584	0.72	-436
9023	2908	106	-0.467757477	262.85	1.496584	0.72	-436
9026	2908	127	-0.391016016	262.85	1.496584	0.72	-436
9034	2908	193	-0.513333846	262.85	1.496584	0.72	-436
9047	2908	167	0	262.85	1.496584	0.72	-436
9053	2908	168	-0.588824118	262.85	1.496584	0.72	-436
9058	2908	271	-0.366667033	262.85	1.496584	0.72	-436
9070	2908	207	1.238862871	262.85	1.496584	0.72	-436
9076	2908	138	0	262.85	1.496584	0.72	-436
9082	2908	186	0.270540811	262.85	1.496584	0.72	-436
9091	2908	125	0.813821951	262.85	1.496584	0.72	-436
9101	2908	114	0.442920796	262.85	1.496584	0.72	-436
9108	2908	152	-0.32712451	262.85	1.496584	0.72	-436
9117	2908	286	0.175614211	262.85	1.496584	0.72	-436
9125	2908	110	1.888681132	262.85	1.496584	0.72	-436
9133	2908	115	0	262.85	1.496584	0.72	-436
9134	2908	190	7.571969697	262.85	1.496584	0.72	-436
9139	2908	138	1.112223704	262.85	1.496584	0.72	-436
9153	2908	193	0.790264211	262.85	1.496584	0.72	-436
9157	2908	116	1.787501786	262.85	1.496584	0.72	-436
9164	2908	144	0.35000035	262.85	1.496584	0.72	-436
9175	2908	115	0	262.85	1.496584	0.72	-436
9183	2908	180	2.32325814	262.85	1.496584	0.72	-436
9185	2908	114	0.442920796	262.85	1.496584	0.72	-436
9197	2908	129	0.391016016	262.85	1.496584	0.72	-436
9205	2908	119	1.294398276	262.85	1.496584	0.72	-436
9207	2908	172	0.588824118	262.85	1.496584	0.72	-436
9215	2908	120	2.176089565	262.85	1.496584	0.72	-436
9225	2908	145	0.347569792	262.85	1.496584	0.72	-436
9232	2908	148	-1.635622876	262.85	1.496584	0.72	-436
9240	2908	161	0.950317722	262.85	1.496584	0.72	-436
9246	2908	222	0.455000455	262.85	1.496584	0.72	-436
9261	2908	135	1.528245802	262.85	1.496584	0.72	-436
9266	2908	211	0.238333571	262.85	1.496584	0.72	-436
9273	2908	183	0.834167778	262.85	1.496584	0.72	-436
9282	2908	204	1.001001	262.85	1.496584	0.72	-436
9286	2908	167	0.771604938	262.85	1.496584	0.72	-436
9295	2908	141	0.720144604	262.85	1.496584	0.72	-436
9300	2908	142	0	262.85	1.496584	0.72	-436
9308	2908	267	-0.556111852	262.85	1.496584	0.72	-436
9311	2908	128	0.394094882	262.85	1.496584	0.72	-436
9322	2908	178	-0.279609218	262.85	1.496584	0.72	-436
9334	2922	354	0.284375284	493.55	3.290886	0.491	-180
9338	2930	137	0.741482222	248	1.755482	0.663	-124
9348	2938	424	0.840168825	746.05	3.19837	0.619	-213
9361	2938	542	0.185370556	746.05	3.19837	0.619	-213
9364	2938	764	0.263421316	746.05	3.19837	0.619	-213
9373	2938	178	2.355296471	746.05	3.19837	0.619	-213
9384	2938	241	0.844726582	746.05	3.19837	0.619	-213
9394	2938	257	1.196415538	746.05	3.19837	0.619	-213
9397	2938	190	2.200002198	746.05	3.19837	0.619	-213
9412	2938	116	-0.848305932	746.05	3.19837	0.619	-213
9418	2938	152	1.007719463	746.05	3.19837	0.619	-213
9427	2938	491	-0.101727744	746.05	3.19837	0.619	-213
9433	2938	189	0.26622367	746.05	3.19837	0.619	-213
9442	2938	183	0.834167778	746.05	3.19837	0.619	-213
9450	2938	190	0.264815079	746.05	3.19837	0.619	-213
9454	2938	211	1.464879512	746.05	3.19837	0.619	-213
9462	2938	282	0	746.05	3.19837	0.619	-213
9468	2938	151	0.333667	746.05	3.19837	0.619	-213
9481	2938	341	0.896418806	746.05	3.19837	0.619	-213
9486	2938	563	0.539138779	746.05	3.19837	0.619	-213
9498	2938	535	0.093726685	746.05	3.19837	0.619	-213
9507	2938	389	0.388990155	746.05	3.19837	0.619	-213
9508	2938	340	0.445549555	746.05	3.19837	0.619	-213
9521	2970	134	0.376316165	231.5	1.471456	0.851	-157
9526	2970	125	0	231.5	1.471456	0.851	-157
9529	2970	227	-0.219517763	231.5	1.471456	0.851	-157
9537	2970	160	0	231.5	1.471456	0.851	-157
9541	2970	166	0.599268902	231.5	1.471456	0.851	-157
9552	2963	142	-0.35000035	245.2	1.256024	0.861	-157
9559	2975	184	1.112223333	424.9	1.677823	0.751	-143
9562	2975	393	0.385000513	424.9	1.677823	0.751	-143
9575	2975	243	0.837657741	424.9	1.677823	0.751	-143
9584	2975	176	0.575287931	424.9	1.677823	0.751	-143
9585	2975	236	0.212978936	424.9	1.677823	0.751	-143
9597	2975	162	0.310869876	424.9	1.677823	0.751	-143
9608	2976	168	0	345	1.88552	0.751	-143
9613	2976	244	0	345	1.88552	0.751	-143
9621	2976	129	1.6016016	345	1.88552	0.751	-143
9628	2976	155	3.451727586	345	1.88552	0.751	-143
9632	2976	210	1.469119118	345	1.88552	0.751	-143
9643	2976	138	0.365328832	345	1.88552	0.751	-143
9646	2976	240	0.420588655	345	1.88552	0.751	-143
9658	2976	330	0.770000923	345	1.88552	0.751	-143
9662	2976	163	1.259120755	345	1.88552	0.751	-143
9672	2976	262	0.385000385	345	1.88552	0.751	-143
9684	2976	134	1.146184733	345	1.88552	0.751	-143
9690	2976	225	0.448879372	345	1.88552	0.751	-143
9694	2988	167	-0.297916964	273	1.467549	0.56	-15
9709	2988	267	-0.556111852	273	1.467549	0.56	-15
9711	2988	275	1.888681132	273	1.467549	0.56	-15
9721	2988	171	0.592308284	273	1.467549	0.56	-15
9727	2988	142	0	273	1.467549	0.56	-15
9738	2988	116	0.435217826	273	1.467549	0.56	-15
9749	2988	136	-0.365328832	273	1.467549	0.56	-15
9753	2988	176	1.766472353	273	1.467549	0.56	-15
9760	2988	154	0	273	1.467549	0.56	-15
9767	2988	167	2.850952532	273	1.467549	0.56	-15
9777	2988	107	-0.463426389	273	1.467549	0.56	-15
9780	2988	125	2.523531933	273	1.467549	0.56	-15
9790	2988	107	0.953334286	273	1.467549	0.56	-15
9797	2988	144	1.064895035	273	1.467549	0.56	-15
9806	3019	110	0.459174771	307.75	1.410295	0.78	-67
9810	3025	124	0.406910976	158.3	1.140322	0.682	-67
9818	3019	110	-0.450901351	307.75	1.410295	0.78	-67
9824	3019	104	-0.476667143	307.75	1.410295	0.78	-67
9833	3019	242	-0.205967284	307.75	1.410295	0.78	-67
9845	3019	144	0.704930282	307.75	1.410295	0.78	-67
9848	3019	180	0	307.75	1.410295	0.78	-67
9852	3019	160	0	307.75	1.410295	0.78	-67
9863	3019	205	0.245343382	307.75	1.410295	0.78	-67
9867	3019	111	0	307.75	1.410295	0.78	-67
9872	3019	134	0.376316165	307.75	1.410295	0.78	-67
9882	3025	122	0.8341675	158.3	1.140322	0.682	-67
9892	3025	122	0	158.3	1.140322	0.682	-67
9899	3025	125	1.230739344	158.3	1.140322	0.682	-67
9907	3025	115	0.439035526	158.3	1.140322	0.682	-67
9911	3025	122	-2.346096094	158.3	1.140322	0.682	-67
9920	3025	120	1.283335043	158.3	1.140322	0.682	-67
9929	3019	116	0	307.75	1.410295	0.78	-67
9934	3019	162	0	307.75	1.410295	0.78	-67
9938	3019	160	-4.290004571	307.75	1.410295	0.78	-67
9951	3019	155	0	307.75	1.410295	0.78	-67
9956	3019	184	0.829559116	307.75	1.410295	0.78	-67
9965	3019	162	0	307.75	1.410295	0.78	-67
9973	3019	274	-0.182000182	307.75	1.410295	0.78	-67
9982	3019	136	0	307.75	1.410295	0.78	-67
9983	3019	121	0	307.75	1.410295	0.78	-67
9994	3019	152	-0.968710968	307.75	1.410295	0.78	-67
10000	3025	109	0	158.3	1.140322	0.682	-67
10006	3019	170	1.514394545	307.75	1.410295	0.78	-67
10014	3019	128	0.394094882	307.75	1.410295	0.78	-67
10016	3019	231	0.658553509	307.75	1.410295	0.78	-67
10027	3019	235	0	307.75	1.410295	0.78	-67
10037	3019	234	0	307.75	1.410295	0.78	-67
10041	3019	168	1.198537805	307.75	1.410295	0.78	-67
10045	3019	232	0.435217826	307.75	1.410295	0.78	-67
10054	3075	200	0	479.7	2.75257	0.77	-267
10062	3075	143	2.965928889	479.7	2.75257	0.77	-267
10067	3075	288	1.430001429	479.7	2.75257	0.77	-267
10077	3075	105	0	479.7	2.75257	0.77	-267
10085	3075	404	0.374439401	479.7	2.75257	0.77	-267
10090	3075	134	0.758334091	479.7	2.75257	0.77	-267
10101	3075	512	1.718890707	479.7	2.75257	0.77	-267
10107	3075	138	-0.715000714	479.7	2.75257	0.77	-267
10121	3075	243	0.625625833	479.7	2.75257	0.77	-267
10129	3075	323	0.469219375	479.7	2.75257	0.77	-267
10134	3075	264	0.190304373	479.7	2.75257	0.77	-267
10146	3075	274	0.741482222	479.7	2.75257	0.77	-267
10150	3075	432	0.116125406	479.7	2.75257	0.77	-267
10160	3075	261	0.192500192	479.7	2.75257	0.77	-267
10168	3075	157	0.975001299	479.7	2.75257	0.77	-267
10179	3075	435	-0.229062014	479.7	2.75257	0.77	-267
10182	3075	278	1.104045221	479.7	2.75257	0.77	-267
10194	3075	136	1.910307634	479.7	2.75257	0.77	-267
10200	3075	295	1.90331162	479.7	2.75257	0.77	-267
10207	3075	276	4.985063745	479.7	2.75257	0.77	-267
10215	3075	250	-0.397222619	479.7	2.75257	0.77	-267
10228	3108	666	0	428	1.298552	0.615	-74
10234	3135	197	0.504000513	783.3	4.729216	0.528	-221
10244	3135	137	0.368015074	783.3	4.729216	0.528	-221
10248	3135	154	1.334668	783.3	4.729216	0.528	-221
10259	3135	262	0.385000385	783.3	4.729216	0.528	-221
10264	3135	175	-1.390279444	783.3	4.729216	0.528	-221
10271	3135	387	-0.128994974	783.3	4.729216	0.528	-221
10277	3135	146	3.287959854	783.3	4.729216	0.528	-221
10287	3135	126	1.640985246	783.3	4.729216	0.528	-221
10294	3135	146	4.078152593	783.3	4.729216	0.528	-221
10301	3135	168	2.5025025	783.3	4.729216	0.528	-221
10306	3135	706	0	783.3	4.729216	0.528	-221
10316	3135	419	3.311198473	783.3	4.729216	0.528	-221
10322	3135	187	0.816033696	783.3	4.729216	0.528	-221
10331	3135	786	3.839456164	783.3	4.729216	0.528	-221
10335	3135	520	0.341130604	783.3	4.729216	0.528	-221
10342	3135	212	1.709026341	783.3	4.729216	0.528	-221
10344	3135	377	1.930304959	783.3	4.729216	0.528	-221
10355	3135	120	0	783.3	4.729216	0.528	-221
10362	3135	270	0	783.3	4.729216	0.528	-221
10370	3135	540	1.925001923	783.3	4.729216	0.528	-221
10376	3135	728	0.697075905	783.3	4.729216	0.528	-221
10382	3135	312	3.7969	783.3	4.729216	0.528	-221
10396	3150	289	-0.172586379	539.9	2.190412	0.625	-2
10402	3150	223	2.349767606	539.9	2.190412	0.625	-2
10413	3150	273	2.101338168	539.9	2.190412	0.625	-2
10419	3150	511	0.098137353	539.9	2.190412	0.625	-2
10427	3150	530	0	539.9	2.190412	0.625	-2
10431	3150	136	1.128948872	539.9	2.190412	0.625	-2
10441	3150	111	0	539.9	2.190412	0.625	-2
10445	3150	123	1.251251667	539.9	2.190412	0.625	-2
10452	3150	125	0	539.9	2.190412	0.625	-2
10461	3151	277	-0.180036151	710.75	2.009275	0.593	-2
10463	3151	264	0.38206145	710.75	2.009275	0.593	-2
10476	3151	186	0	710.75	2.009275	0.593	-2
10484	3151	258	0.588824314	710.75	2.009275	0.593	-2
10489	3151	133	0	710.75	2.009275	0.593	-2
10493	3150	395	0	539.9	2.190412	0.625	-2
10507	3150	316	0.479713099	539.9	2.190412	0.625	-2
10514	3150	150	1.371234247	539.9	2.190412	0.625	-2
10517	3150	385	0.065104167	539.9	2.190412	0.625	-2
10520	3150	354	0.141784844	539.9	2.190412	0.625	-2
10530	3150	142	1.080217266	539.9	2.190412	0.625	-2
10536	3150	130	0.782032031	539.9	2.190412	0.625	-2
10548	3150	226	1.365001364	539.9	2.190412	0.625	-2
10552	3150	315	-0.158386234	539.9	2.190412	0.625	-2
10565	3150	348	1.48077071	539.9	2.190412	0.625	-2
10571	3150	354	-0.420588796	539.9	2.190412	0.625	-2
10576	3150	121	0.416458417	539.9	2.190412	0.625	-2
10579	3150	178	0.284090909	539.9	2.190412	0.625	-2
10585	3150	135	1.137501515	539.9	2.190412	0.625	-2
10595	3150	138	0	539.9	2.190412	0.625	-2
10604	3150	375	0	539.9	2.190412	0.625	-2
10609	3150	365	0.554571191	539.9	2.190412	0.625	-2
10620	3150	535	0.472170377	539.9	2.190412	0.625	-2
10628	3150	154	0	539.9	2.190412	0.625	-2
10631	3150	365	0.414157459	539.9	2.190412	0.625	-2
10641	3150	391	0.256812596	539.9	2.190412	0.625	-2
10644	3150	393	0.77441938	539.9	2.190412	0.625	-2
10654	3150	169	1.213334545	539.9	2.190412	0.625	-2
10663	3150	215	0	539.9	2.190412	0.625	-2
10668	3150	240	-0.207676556	539.9	2.190412	0.625	-2
10676	3150	134	0	539.9	2.190412	0.625	-2
10683	3150	115	1.340626786	539.9	2.190412	0.625	-2
10697	3150	413	0.36622	539.9	2.190412	0.625	-2
10699	3150	234	0.431465948	539.9	2.190412	0.625	-2
10709	3150	428	0.832186223	539.9	2.190412	0.625	-2
10713	3150	373	0.405811351	539.9	2.190412	0.625	-2
10724	3150	640	0	539.9	2.190412	0.625	-2
10736	3150	293	0	539.9	2.190412	0.625	-2
10744	3150	188	1.367487978	539.9	2.190412	0.625	-2
10750	3150	308	0.32712451	539.9	2.190412	0.625	-2
10760	3150	217	0	539.9	2.190412	0.625	-2
10767	3150	192	-0.770001026	539.9	2.190412	0.625	-2
10775	3150	295	0	539.9	2.190412	0.625	-2
10779	3150	413	0.489487042	539.9	2.190412	0.625	-2
10788	3150	328	0.307055521	539.9	2.190412	0.625	-2
10797	3150	488	0.309588041	539.9	2.190412	0.625	-2
10809	3150	291	0.875001049	539.9	2.190412	0.625	-2
10812	3150	528	0.286000381	539.9	2.190412	0.625	-2
10825	3150	451	0.447875168	539.9	2.190412	0.625	-2
10827	3150	320	0	539.9	2.190412	0.625	-2
10835	3150	106	0.476667143	539.9	2.190412	0.625	-2
10847	3150	316	0.968710645	539.9	2.190412	0.625	-2
10854	3150	234	0.423621121	539.9	2.190412	0.625	-2
10863	3150	153	1.001001333	539.9	2.190412	0.625	-2
10866	3150	183	0.834167778	539.9	2.190412	0.625	-2
10879	3150	481	0.314121757	539.9	2.190412	0.625	-2
10880	3150	277	0.273722628	539.9	2.190412	0.625	-2
10883	3176	102	0	332.3	1.468815	0.41	-57
10895	3176	120	-0.413636777	332.3	1.468815	0.41	-57
10904	3181	396	0.126708987	686.95	6.182253	0.383	-206
10914	3181	239	0.422363291	686.95	6.182253	0.383	-206
10917	139	230	0	599.7	1.736063	0.717	-128
10922	143	196	2.08541875	531	1.628355	0.76	-128
10930	143	218	0.461290783	531	1.628355	0.76	-128
10934	143	157	0	531	1.628355	0.76	-128
10941	143	294	8.096330882	531	1.628355	0.76	-128
10944	168	138	3.763161654	407	1.603044216	0.86	-4
10948	168	215	1.416510849	407	1.603044216	0.86	-4
10955	168	403	0.75075075	407	1.603044216	0.86	-4
10962	210	247	2.91958625	532.95	2.292477488	0.766	-256
10967	213	325	0.619814861	896.1	3.236689127	0.741	-256
10971	213	890	0.565537288	896.1	3.236689127	0.741	-256
10976	213	218	2.349767606	896.1	3.236689127	0.741	-256
10980	317	290	1.046342509	321	1.702639949	0.64	-69
10990	344	199	3.111920207	581.6	2.621487	0.64	-219
10992	344	428	0.469953521	581.6	2.621487	0.64	-219
11001	356	297	1.021429592	519.25	1.882986	0.825	-219
11004	356	132	-0.752632331	519.25	1.882986	0.825	-219
11009	356	116	0	519.25	1.882986	0.825	-219
11014	356	259	1.570197647	519.25	1.882986	0.825	-219
11017	356	375	0.807258871	519.25	1.882986	0.825	-219
11026	357	180	0.559218436	766	2.9304	0.506	-219
11028	505	303	1.679531879	960.1	2.468598	0.84	-34
11034	505	134	3.879848837	960.1	2.468598	0.84	-34
11040	505	170	1.798205389	960.1	2.468598	0.84	-34
11043	534	100	0	160.2	0.799071	0.68	-291
11048	534	129	0.782032031	160.2	0.799071	0.68	-291
11052	534	127	0.794445238	160.2	0.799071	0.68	-291
11057	534	145	0	160.2	0.799071	0.68	-291
11065	534	124	0	160.2	0.799071	0.68	-291
11068	534	164	-0.606667273	160.2	0.799071	0.68	-291
11072	534	157	1.291614194	160.2	0.799071	0.68	-291
11080	534	123	2.5025025	160.2	0.799071	0.68	-291
11083	534	105	0.962500962	160.2	0.799071	0.68	-291
11090	655	327	1.239629721	573.45	1.995717	0.787	-141
11092	655	340	0.295280531	573.45	1.995717	0.787	-141
11099	655	345	1.771683186	573.45	1.995717	0.787	-141
11106	655	563	0	573.45	1.995717	0.787	-141
11111	783	475	0.636229449	493	1.694224	0.714	-56
11112	783	180	1.696611864	493	1.694224	0.714	-56
11118	783	192	0	493	1.694224	0.714	-56
11126	783	199	2.579899485	493	1.694224	0.714	-56
11127	783	198	1.540001538	493	1.694224	0.714	-56
11132	783	212	1.436843541	493	1.694224	0.714	-56
11140	783	212	0.953334286	493	1.694224	0.714	-56
11146	783	235	-0.424152966	493	1.694224	0.714	-56
11147	783	255	1.595220717	493	1.694224	0.714	-56
11155	783	172	1.177648235	493	1.694224	0.714	-56
11161	783	330	0.304255623	493	1.694224	0.714	-56
11165	783	247	1.647738272	493	1.694224	0.714	-56
11169	783	521	0.385742197	493	1.694224	0.714	-56
11175	783	552	-0.181012839	493	1.694224	0.714	-56
11186	783	275	1.477492251	493	1.694224	0.714	-56
11190	783	112	2.755048624	493	1.694224	0.714	-56
11195	783	268	1.903043726	493	1.694224	0.714	-56
11201	783	170	0	493	1.694224	0.714	-56
11203	783	102	2.002002	493	1.694224	0.714	-56
11206	783	113	5.61308972	493	1.694224	0.714	-56
11211	783	115	0	493	1.694224	0.714	-56
11217	783	118	2.611306957	493	1.694224	0.714	-56
11220	783	123	3.364709244	493	1.694224	0.714	-56
11227	783	145	0.695139583	493	1.694224	0.714	-56
11232	783	168	0.599401796	493	1.694224	0.714	-56
11233	783	108	1.888681132	493	1.694224	0.714	-56
11238	783	126	0.8008008	493	1.694224	0.714	-56
11242	783	162	0.621739752	493	1.694224	0.714	-56
11248	783	170	2.412050602	493	1.694224	0.714	-56
11255	783	140	0	493	1.694224	0.714	-56
11257	783	141	1.440289209	493	1.694224	0.714	-56
11264	783	131	3.152759055	493	1.694224	0.714	-56
11269	784	109	0.926852778	526.6	1.802331	0.796	-56
11274	784	282	2.548002545	526.6	1.802331	0.796	-56
11279	950	107	5.946540594	504.5	2.337055	0.559	-145
11282	950	178	0.565537288	504.5	2.337055	0.559	-145
11288	961	403	3.602573265	1650.3	3.394132	0.939	-180
11296	1022	670	2.292369466	1067.7	2.436942	0.634	-54
11299	1031	150	1.352704054	263.3	1.187205054	0.747	-141
11303	1031	145	0.695139583	263.3	1.187205054	0.747	-141
11311	1076	301	0.333667	527.4	1.483132	0.627	-217
11313	1076	173	4.853338182	527.4	1.483132	0.627	-217
11319	1076	166	0	527.4	1.483132	0.627	-217
11324	1081	220	0	447	2.238111	0.655	-217
11331	1081	299	1.357289492	447	2.238111	0.655	-217
11333	1118	423	0.237204028	559.6	2.81122	0.772	-332
11339	1118	285	3.640003636	559.6	2.81122	0.772	-332
11344	1126	219	3.305191981	399.6	1.537858	0.729	-180
11351	1126	201	0.5005005	399.6	1.537858	0.729	-180
11357	1133	434	0.463426389	406.8	1.728958	0.749	-180
11365	1133	411	0.489487042	406.8	1.728958	0.749	-180
11366	1133	227	1.340626339	406.8	1.728958	0.749	-180
11372	1133	137	1.482964444	406.8	1.728958	0.749	-180
11380	1133	310	0	406.8	1.728958	0.749	-180
11385	1133	256	1.588890476	406.8	1.728958	0.749	-180
11390	1133	226	0.893750893	406.8	1.728958	0.749	-180
11392	1133	191	1.597342021	406.8	1.728958	0.749	-180
11397	1133	318	1.599043131	406.8	1.728958	0.749	-180
11404	1133	285	0.352465141	406.8	1.728958	0.749	-180
11406	1145	343	1.782197626	596.1	2.952855	0.571	-212
11412	1145	237	9.225815668	596.1	2.952855	0.571	-212
11419	1145	409	2.25225225	596.1	2.952855	0.571	-212
11425	1145	115	3.607210811	596.1	2.952855	0.571	-212
11430	1162	120	0	222.05	2.380588	0.75	-220
11435	1162	175	2.944120588	222.05	2.380588	0.75	-220
11437	1162	143	2.145002143	222.05	2.380588	0.75	-220
11444	1191	372	0	536.7	2.042253	0.76	-41
11449	1191	113	-4.241529661	536.7	2.042253	0.76	-41
11451	1191	115	1.771683186	536.7	2.042253	0.76	-41
11461	1191	111	0	536.7	2.042253	0.76	-41
11462	1191	460	0.437118341	536.7	2.042253	0.76	-41
11470	1201	174	0.578613295	358.6	1.622855	0.797	-41
11475	1201	216	0.46558186	358.6	1.622855	0.797	-41
11480	1201	173	1.170761404	358.6	1.622855	0.797	-41
11486	1201	170	1.798205389	358.6	1.622855	0.797	-41
11489	1201	149	0	358.6	1.622855	0.797	-41
11494	1201	217	0	358.6	1.622855	0.797	-41
11499	1201	138	0.730657664	358.6	1.622855	0.797	-41
11503	1201	116	1.756142105	358.6	1.622855	0.797	-41
11507	1201	113	0.893750893	358.6	1.622855	0.797	-41
11515	1201	105	0.962500962	358.6	1.622855	0.797	-41
11518	1201	104	0.971845631	358.6	1.622855	0.797	-41
11526	1201	227	2.717649774	358.6	1.622855	0.797	-41
11528	1201	107	1.906668571	358.6	1.622855	0.797	-41
11533	1201	343	0.292690351	358.6	1.622855	0.797	-41
11539	1201	129	3.2032032	358.6	1.622855	0.797	-41
11545	1201	350	0	358.6	1.622855	0.797	-41
11550	1201	231	0.435217826	358.6	1.622855	0.797	-41
11557	1201	333	0.301506325	358.6	1.622855	0.797	-41
11560	1201	297	0.678644746	358.6	1.622855	0.797	-41
11566	1201	296	0.339322373	358.6	1.622855	0.797	-41
11571	1201	292	-0.680953061	358.6	1.622855	0.797	-41
11576	1201	277	0	358.6	1.622855	0.797	-41
11583	1201	245	0.410246311	358.6	1.622855	0.797	-41
11587	1201	230	-0.433333766	358.6	1.622855	0.797	-41
11589	1201	353	0.57037094	358.6	1.622855	0.797	-41
11598	1201	149	1.361906122	358.6	1.622855	0.797	-41
11600	1355	160	5.769230769	239.75	1.088521192	0.743	-44
11603	1355	112	1.820001818	239.75	1.088521192	0.743	-44
11609	1355	121	0	239.75	1.088521192	0.743	-44
11612	1355	130	0	239.75	1.088521192	0.743	-44
11619	1355	158	0.637580255	239.75	1.088521192	0.743	-44
11623	1355	175	0.575287931	239.75	1.088521192	0.743	-44
11631	1355	185	1.650001648	239.75	1.088521192	0.743	-44
11633	1355	230	1.771683186	239.75	1.088521192	0.743	-44
11639	1355	236	0.85555641	239.75	1.088521192	0.743	-44
11645	1355	114	1.787501786	239.75	1.088521192	0.743	-44
11651	1387	111	0.910000909	917	3.10993	0.727	-101
11654	1387	245	0	917	3.10993	0.727	-101
11661	1387	120	0.841177311	917	3.10993	0.727	-101
11663	1448	154	0.653594771	316.05	4.30906057	0.456	-80
11668	1448	246	2.931802092	316.05	4.30906057	0.456	-80
11673	1473	107	0.944340566	240.75	1.056092	0.65	-31
11680	1520	344	1.476402655	460.5	1.735073	0.571	-66
11683	1520	267	0	460.5	1.735073	0.571	-66
11687	1520	263	0.767050575	460.5	1.735073	0.571	-66
11694	1549	115	0	442.5	1.493333	0.92	-221
11697	1565	255	-0.391016016	547	1.533134	0.634	-56
11704	1565	186	1.640985246	547	1.533134	0.634	-56
11708	1583	107	1.906668571	753.5	2.6982	0.877	-159
11713	1583	189	-0.526842632	753.5	2.6982	0.877	-159
11720	1733	213	0.472170283	277.65	1.46759	0.633	-95
11722	1733	103	0.981373529	277.65	1.46759	0.633	-95
11726	1733	130	3.177780952	277.65	1.46759	0.633	-95
11734	1733	166	1.842333129	277.65	1.46759	0.633	-95
11742	1733	167	3.089509259	277.65	1.46759	0.633	-95
11745	1750	177	1.725863793	550.8	4.885242	0.351	-185
11752	1803	498	0.403629435	474.2	1.18757	0.803	-49
11756	1803	157	0	474.2	1.18757	0.803	-49
11760	1803	172	1.177648235	474.2	1.18757	0.803	-49
11766	1803	277	0	474.2	1.18757	0.803	-49
11770	1803	338	-1.459185131	474.2	1.18757	0.803	-49
11777	1822	294	1.031959794	722.3	1.228709	0.9	-49
11784	1854	162	1.888681132	436.95	1.599292	0.831	-64
11789	1912	165	0	488.5	1.665031	0.939	-135
11790	1912	315	1.287461093	488.5	1.665031	0.939	-135
11797	1912	354	2.314453179	488.5	1.665031	0.939	-135
11802	1912	105	0.962500962	488.5	1.665031	0.939	-135
11808	1915	225	0.446875446	355.5	1.495683	0.748	-135
11815	2004	370	3.936519663	316	1.078359	0.58	-11
11818	2004	189	0.53244734	316	1.078359	0.58	-11
11822	2004	185	0	316	1.078359	0.58	-11
11829	2004	113	0.893750893	316	1.078359	0.58	-11
11834	2025	267	0.376316165	841.4	2.704417	0.921	-211
11837	2025	223	0	841.4	2.704417	0.921	-211
11846	2118	224	1.820001818	450.85	1.139078	0.748	-108
11851	2147	210	2.944120588	319	3.792068	0.624	-179
11854	2147	125	1.627643902	319	3.792068	0.624	-179
11863	2147	224	3.229035484	319	3.792068	0.624	-179
11865	2147	250	2.461477869	319	3.792068	0.624	-179
11869	2147	321	1.906668571	319	3.792068	0.624	-179
11875	2147	188	6.220909605	319	3.792068	0.624	-179
11880	2172	116	0	273	3.001848	0.624	-179
11885	2172	176	0	273	3.001848	0.624	-179
11889	2188	113	0.893750893	686.9	1.594272	0.674	-8
11897	2188	122	0	686.9	1.594272	0.674	-8
11900	2188	122	0.827273554	686.9	1.594272	0.674	-8
11906	2188	121	0	686.9	1.594272	0.674	-8
11909	2188	100	0	686.9	1.594272	0.674	-8
11916	2188	109	0.926852778	686.9	1.594272	0.674	-8
11920	2188	131	0.770000769	686.9	1.594272	0.674	-8
11923	2188	137	0.736030147	686.9	1.594272	0.674	-8
11932	2188	140	0.720144604	686.9	1.594272	0.674	-8
11935	2188	157	1.950001948	686.9	1.594272	0.674	-8
11942	2188	124	3.33667	686.9	1.594272	0.674	-8
11946	2188	160	1.912740764	686.9	1.594272	0.674	-8
11951	2188	248	1.22571551	686.9	1.594272	0.674	-8
11955	2188	159	1.925001923	686.9	1.594272	0.674	-8
11961	2201	317	1.604168269	469.25	2.40661	0.657	-68
11966	2201	181	0.556111667	469.25	2.40661	0.657	-68
11970	2201	154	1.988743709	469.25	2.40661	0.657	-68
11976	2201	259	0.387984884	469.25	2.40661	0.657	-68
11984	2208	173	0	441.9	1.865518	0.659	-68
11988	2208	100	0	441.9	1.865518	0.659	-68
11991	2208	152	1.334668	441.9	1.865518	0.659	-68
11998	2208	194	2.107370526	441.9	1.865518	0.659	-68
12003	2208	357	0.281180056	441.9	1.865518	0.659	-68
12004	2208	102	-0.971845631	441.9	1.865518	0.659	-68
12009	2219	200	0.503015578	533	1.856798	0.787	-49
12017	2219	242	1.256486611	533	1.856798	0.787	-49
12024	2219	114	6.548604673	533	1.856798	0.787	-49
12029	2219	149	6.435006429	533	1.856798	0.787	-49
12030	2219	159	0.633544937	533	1.856798	0.787	-49
12036	2219	250	0	533	1.856798	0.787	-49
12040	2219	131	0.770000769	533	1.856798	0.787	-49
12047	2241	140	2.191972993	404.3	1.695948	0.9	-86
12053	2241	133	-1.482964444	404.3	1.695948	0.9	-86
12056	2241	125	0	404.3	1.695948	0.9	-86
12064	2275	115	0.878071053	272.5	1.941524	0.82	-146
12069	2275	119	3.481742609	272.5	1.941524	0.82	-146
12074	2275	145	1.400001399	272.5	1.941524	0.82	-146
12078	2281	118	5.362505357	281.6	1.504898	0.806	-146
12083	2290	120	0.841177311	268.25	1.438857	0.806	-146
12085	2290	169	0	268.25	1.438857	0.806	-146
12092	2309	108	0	236	0.8822933	0.651	-79
12099	2309	118	-0.841177311	236	0.8822933	0.651	-79
12101	2309	205	0	236	0.8822933	0.651	-79
12106	2309	209	0.481250481	236	0.8822933	0.651	-79
12113	2347	777	0.387984884	417	3.395268	0.723	-180
12116	2396	355	1.14074188	354.05	2.008957	0.514	-171
12121	2396	166	0.606667273	354.05	2.008957	0.514	-171
12128	2452	120	0.841177311	375.4	1.575306	0.579	-196
12135	2452	167	4.379379375	375.4	1.575306	0.579	-196
12139	2452	310	1.308498039	375.4	1.575306	0.579	-196
12143	2452	166	0.606667273	375.4	1.575306	0.579	-196
12151	2477	100	0	692.05	3.021914	0.466	-23
12154	2477	122	0	692.05	3.021914	0.466	-23
12161	2477	157	1.291614194	692.05	3.021914	0.466	-23
12168	2644	122	0.827273554	636.7	2.079138	0.796	-287
12171	2673	166	2.471607407	333.6	1.279053	0.742	-39
12176	2673	297	1.021429592	333.6	1.279053	0.742	-39
12182	2673	310	0	333.6	1.279053	0.742	-39
12188	2673	312	0.321865273	333.6	1.279053	0.742	-39
12193	2704	123	9.831258929	368.7	3.538986	0.394	-147
12197	2704	212	7.077782828	368.7	3.538986	0.394	-147
12205	2704	250	0.807258871	368.7	3.538986	0.394	-147
12208	2704	319	0.314780189	368.7	3.538986	0.394	-147
12217	2751	344	1.177648235	520.95	1.56887	0.93	-158
12220	2751	189	0	520.95	1.56887	0.93	-158
12227	2751	180	1.124720225	520.95	1.56887	0.93	-158
12233	2751	163	2.518241509	520.95	1.56887	0.93	-158
12239	2751	150	2.742468493	520.95	1.56887	0.93	-158
12243	2751	352	0.860459312	520.95	1.56887	0.93	-158
12246	2751	297	1.366554266	520.95	1.56887	0.93	-158
12253	2751	133	0.758334091	520.95	1.56887	0.93	-158
12261	2751	120	1.696611864	520.95	1.56887	0.93	-158
12263	2751	353	0.858000857	520.95	1.56887	0.93	-158
12269	2751	145	1.400001399	520.95	1.56887	0.93	-158
12275	2759	165	1.853705556	338.65	1.961017	0.758	-158
12283	2759	193	0.521354688	338.65	1.961017	0.758	-158
12287	2759	152	0	338.65	1.961017	0.758	-158
12290	2760	257	0.785098824	368.4	1.459172	0.758	-158
12297	2760	132	0.764122901	368.4	1.459172	0.758	-158
12303	2760	122	0	368.4	1.459172	0.758	-158
12307	2760	110	1.853705556	368.4	1.459172	0.758	-158
12309	2760	102	0	368.4	1.459172	0.758	-158
12316	2760	331	1.535277607	368.4	1.459172	0.758	-158
12320	2830	103	0	265	1.78113	0.49	-136
12325	2830	113	1.803605405	265	1.78113	0.49	-136
12329	2830	110	4.766671429	265	1.78113	0.49	-136
12330	2830	111	0.910000909	265	1.78113	0.49	-136
12335	2830	164	2.5025025	265	1.78113	0.49	-136
12340	2830	133	-0.747015672	265	1.78113	0.49	-136
12348	2830	220	-0.452941629	265	1.78113	0.49	-136
12355	2830	205	0.986207882	265	1.78113	0.49	-136
12360	2830	202	0	265	1.78113	0.49	-136
12362	2830	203	2.012062312	265	1.78113	0.49	-136
12371	2830	198	1.021429592	265	1.78113	0.49	-136
12376	2830	172	1.776924852	265	1.78113	0.49	-136
12381	2830	113	-0.878071053	265	1.78113	0.49	-136
12385	2830	145	0.695139583	265	1.78113	0.49	-136
12391	2830	131	3.152759055	265	1.78113	0.49	-136
12397	2830	131	3.152759055	265	1.78113	0.49	-136
12398	2830	127	0.794445238	265	1.78113	0.49	-136
12407	2830	124	-0.8008008	265	1.78113	0.49	-136
12409	2830	124	0	265	1.78113	0.49	-136
12415	2830	129	4.882931707	265	1.78113	0.49	-136
12422	2830	122	2.523531933	265	1.78113	0.49	-136
12426	2830	117	-0.848305932	265	1.78113	0.49	-136
12430	2830	118	1.725863793	265	1.78113	0.49	-136
12435	2830	180	0	265	1.78113	0.49	-136
12439	2830	148	0.680953061	265	1.78113	0.49	-136
12442	2908	117	5.410816216	262.85	1.496584	0.72	-436
12449	2908	158	0	262.85	1.496584	0.72	-436
12454	2908	180	2.860002857	262.85	1.496584	0.72	-436
12456	2908	195	0.515979897	262.85	1.496584	0.72	-436
12469	2930	142	3.653288321	248	1.755482	0.663	-124
12475	2970	110	0	231.5	1.471456	0.851	-157
12478	2970	140	4.48209403	231.5	1.471456	0.851	-157
12486	2970	130	0.775969767	231.5	1.471456	0.851	-157
12491	2970	110	0	231.5	1.471456	0.851	-157
12497	3019	187	-0.53244734	307.75	1.410295	0.78	-67
12503	3019	110	1.853705556	307.75	1.410295	0.78	-67
12511	3019	114	0	307.75	1.410295	0.78	-67
12516	3019	115	0	307.75	1.410295	0.78	-67
12517	3019	116	0.870435652	307.75	1.410295	0.78	-67
12520	3019	119	0.848305932	307.75	1.410295	0.78	-67
12526	3019	158	1.283334615	307.75	1.410295	0.78	-67
12530	3019	220	2.327909302	307.75	1.410295	0.78	-67
12535	3019	225	0.446428571	307.75	1.410295	0.78	-67
12539	3019	240	-0.415353112	307.75	1.410295	0.78	-67
12547	3019	110	1.853705556	307.75	1.410295	0.78	-67
12554	3019	150	1.352704054	307.75	1.410295	0.78	-67
12560	3025	120	0.841177311	158.3	1.140322	0.682	-67
12562	3039	188	3.871274586	521.6	4.577706165	0.425	-121
12568	3108	362	0.556111667	428	1.298552	0.615	-74
12574	3150	186	2.765196133	539.9	2.190412	0.625	-2
12579	3150	120	4.352178261	539.9	2.190412	0.625	-2
12582	3150	464	0.870435652	539.9	2.190412	0.625	-2
12591	3150	438	2.100002098	539.9	2.190412	0.625	-2
12596	3150	325	0.619814861	539.9	2.190412	0.625	-2
12600	3150	412	0.488293171	539.9	2.190412	0.625	-2
12605	3220	440	0.918349541	683.65	2.157198	0.821	-154
12607	3293	262	0.383525287	396.3	1.624402	0.51	-76
12612	3314	288	-0.689655172	424.6	2.294565	0.752	-100
12616	3314	301	1.348149495	424.6	2.294565	0.752	-100
12624	3342	126	0.8008008	421.1	0.9383813	0.815	-94
12627	3342	109	0	421.1	0.9383813	0.815	-94
12633	3362	373	-0.5338672	391	1.593944	0.89	-94
12640	3362	139	1.461315328	391	1.593944	0.89	-94
12644	3362	102	0	391	1.593944	0.89	-94
12648	3362	114	0	391	1.593944	0.89	-94
12655	3364	151	4.865977083	375.5	1.281527	0.842	-94
12660	3364	355	0.282768644	375.5	1.281527	0.842	-94
12663	3364	109	0	375.5	1.281527	0.842	-94
12667	3364	118	0	375.5	1.281527	0.842	-94
12672	3364	193	0.521354688	375.5	1.281527	0.842	-94
12679	3364	202	0	375.5	1.281527	0.842	-94
12685	3364	236	1.725863793	375.5	1.281527	0.842	-94
12689	3364	866	0	375.5	1.281527	0.842	-94
12691	3364	205	0	375.5	1.281527	0.842	-94
12700	3376	148	2.071036552	500.75	3.447323	0.608	-99
12701	3376	189	3.281970492	500.75	3.447323	0.608	-99
12706	3393	374	1.082163243	553.9	1.719401	0.924	-372
12714	3393	136	1.494031343	553.9	1.719401	0.924	-372
12718	3417	157	0.322580645	641.9	6.234085	0.476	-180
12723	3417	169	1.809037952	641.9	6.234085	0.476	-180
12728	3417	252	5.888239496	641.9	6.234085	0.476	-180
12732	3419	383	1.863565691	542.8	3.872659	0.555	-180
12738	3440	212	2.417876812	305.5	1.378849	0.827	-290
12743	3440	119	0	305.5	1.378849	0.827	-290
12745	3493	233	-0.427778205	526.2	2.401279	0.708	-239
12751	3493	160	3.900003896	526.2	2.401279	0.708	-239
12756	3493	140	3.707411111	526.2	2.401279	0.708	-239
12765	3493	144	0.700000699	526.2	2.401279	0.708	-239
12767	3515	120	0	187.1	0.9930748	0.63	-101
12772	3515	123	-1.6	187.1	0.9930748	0.63	-101
12776	3515	103	0	187.1	0.9930748	0.63	-101
12782	3654	106	0	310	2.039886	0.472	-65
12791	3654	221	1.377524312	310	2.039886	0.472	-65
12793	3654	183	1.668335	310	2.039886	0.472	-65
12799	3654	163	1.243479503	310	2.039886	0.472	-65
12804	3683	109	1.871029907	325.4	1.336405	0.622	-65
12811	3683	191	1.059260317	325.4	1.336405	0.622	-65
12815	3683	258	1.978262846	325.4	1.336405	0.622	-65
12818	3683	561	0.538172581	325.4	1.336405	0.622	-65
12823	3802	285	0.352465141	474.6	1.81904	0.748	-46
12829	119	640	0.788189764	687	2.747426264	0.454	-330
12836	315	120	0.841177311	320.35	1.660162562	0.64	-69
12840	3756	134	4.692192188	290	3.150350869	0.595	-237
12847	223	431	0.937705855	724.7	2.143681855	0.741	-256
12850	223	385	1.050919685	724.7	2.143681855	0.741	-256
12855	223	313	0.643730547	724.7	2.143681855	0.741	-256
12861	223	276	1.100001099	724.7	2.143681855	0.741	-256
12864	223	154	1.988743709	724.7	2.143681855	0.741	-256
12872	223	118	2.611306957	724.7	2.143681855	0.741	-256
12875	223	118	3.512284211	724.7	2.143681855	0.741	-256
12879	1369	279	0.722744404	539.5	1.532420274	0.782	-274
12884	1369	145	2.114790845	539.5	1.532420274	0.782	-274
12890	1369	345	0	539.5	1.532420274	0.782	-274
12895	1369	514	0.391016016	539.5	1.532420274	0.782	-274
12898	1369	516	0.389494553	539.5	1.532420274	0.782	-274
12904	1369	420	1.696611864	539.5	1.532420274	0.782	-274
12908	1369	549	0.365996709	539.5	1.532420274	0.782	-274
12913	321	138	-0.720144604	439.6	2.745197	0.458	-152
12920	321	143	7.526323308	439.6	2.745197	0.458	-152
12924	762	142	-1.390279167	405.95	2.634384	0.525	-241
12927	2850	200	1.524367005	378.8	2.116399	0.556	-136
12933	2850	151	1.343625503	378.8	2.116399	0.556	-136
12939	2850	116	0.870435652	378.8	2.116399	0.556	-136
12943	2850	108	0	378.8	2.116399	0.556	-136
12948	2850	113	2.730002727	378.8	2.116399	0.556	-136
12951	2850	162	0.621739752	378.8	2.116399	0.556	-136
12955	1863	119	2.58879569	468.4	1.743797	0.825	-64
12963	1863	120	2.566669231	468.4	1.743797	0.825	-64
12968	1863	123	3.364709244	468.4	1.743797	0.825	-64
12973	1863	129	2.383335714	468.4	1.743797	0.825	-64
12976	1863	135	2.275002273	468.4	1.743797	0.825	-64
12982	1863	136	0.741482222	468.4	1.743797	0.825	-64
12985	1863	168	1.820001818	468.4	1.743797	0.825	-64
12992	1863	180	2.860002857	468.4	1.743797	0.825	-64
12996	1863	129	2.383335714	468.4	1.743797	0.825	-64
13003	1863	236	1.288842489	468.4	1.743797	0.825	-64
13004	1863	178	0.565537288	468.4	1.743797	0.825	-64
13010	1863	230	1.771683186	468.4	1.743797	0.825	-64
13017	1863	240	0.841177311	468.4	1.743797	0.825	-64
13019	1863	236	0.425957872	468.4	1.743797	0.825	-64
13027	1863	232	0.433333766	468.4	1.743797	0.825	-64
13031	1863	232	4.509013514	468.4	1.743797	0.825	-64
13038	1863	194	-1.021429592	468.4	1.743797	0.825	-64
13041	1863	287	1.057395423	468.4	1.743797	0.825	-64
13046	1863	191	0.526842632	468.4	1.743797	0.825	-64
13053	974	185	1.650001648	376.4	2.237982	0.599	-122
13061	974	181	3.432003429	376.4	2.237982	0.599	-122
13064	1968	117	0	273	1.465234	0.608	-74
13068	1968	114	0	273	1.465234	0.608	-74
13072	1968	100	0	273	1.465234	0.608	-74
13078	1968	111	0.910000909	273	1.465234	0.608	-74
13085	1968	151	2.029056081	273	1.465234	0.608	-74
13090	1968	169	3.684666258	273	1.465234	0.608	-74
13096	2187	152	0	450.4	1.215935	0.65	-8
13099	2187	292	0.690345517	450.4	1.215935	0.65	-8
13107	2187	288	0.348780836	450.4	1.215935	0.65	-8
13112	2187	272	0	450.4	1.215935	0.65	-8
13117	2187	250	0	450.4	1.215935	0.65	-8
13120	2187	244	0.411934568	450.4	1.215935	0.65	-8
13128	2187	235	0	450.4	1.215935	0.65	-8
13131	2187	190	0	450.4	1.215935	0.65	-8
13135	2187	141	6.021058647	450.4	1.215935	0.65	-8
13140	2187	137	1.482964444	450.4	1.215935	0.65	-8
13145	2187	114	2.705408108	450.4	1.215935	0.65	-8
13149	2187	108	2.860002857	450.4	1.215935	0.65	-8
13154	2187	350	0.575287931	450.4	1.215935	0.65	-8
13157	2187	210	0	450.4	1.215935	0.65	-8
13164	2187	323	0.623676636	450.4	1.215935	0.65	-8
13171	2187	315	0.962500962	450.4	1.215935	0.65	-8
13176	2187	378	0.8008008	450.4	1.215935	0.65	-8
13177	2187	372	0.541081622	450.4	1.215935	0.65	-8
13183	2187	360	0	450.4	1.215935	0.65	-8
13190	2187	357	0	450.4	1.215935	0.65	-8
13192	1130	137	3.010529323	414.3	1.834132	0.749	-180
13201	1130	165	1.228222086	414.3	1.834132	0.749	-180
13205	1649	142	6.773690977	416.7	4.210937	0.579	-107
13213	1649	225	1.352704054	416.7	4.210937	0.579	-107
13215	1649	155	6.903455172	416.7	4.210937	0.579	-107
13220	2539	136	3.820614504	800	4.854107	0.455	-41
13230	2539	110	4.766671429	800	4.854107	0.455	-41
13231	2624	197	1.026667692	422	3.480312	0.819	-501
13237	2624	198	-1.494031343	422	3.480312	0.819	-501
13242	2624	369	2.5025025	422	3.480312	0.819	-501
13252	2633	130	0	504.4	1.52453	0.512	-302
13255	2633	121	1.682354622	504.4	1.52453	0.512	-302
13258	2633	308	0.65424902	504.4	1.52453	0.512	-302
13268	3341	168	1.206025301	468	2.152057	0.842	-94
13274	3075	208	1.962747059	479.7	2.75257	0.77	-267
13277	3075	195	1.564064063	479.7	2.75257	0.77	-267
13283	1916	265	2.318921236	378.5	2.058013	0.787	-135
13285	1916	187	1.632066848	378.5	2.058013	0.787	-135
13291	1916	147	2.08541875	378.5	2.058013	0.787	-135
13297	1916	146	3.549648936	378.5	2.058013	0.787	-135
13303	1916	143	1.419859574	378.5	2.058013	0.787	-135
13306	1916	126	2.441465854	378.5	2.058013	0.787	-135
13312	1916	126	3.281970492	378.5	2.058013	0.787	-135
13317	822	180	2.275002273	695.8	2.293593	0.537	-156
13320	822	192	3.229035484	695.8	2.293593	0.537	-156
13327	822	232	-0.85555641	695.8	2.293593	0.537	-156
13329	822	238	0.848305932	695.8	2.293593	0.537	-156
13335	822	262	0	695.8	2.293593	0.537	-156
13339	822	300	1.011112121	695.8	2.293593	0.537	-156
13349	1811	708	-0.701964236	586.85	1.603454	0.803	-49
13353	1811	115	2.681252679	586.85	1.603454	0.803	-49
13358	1811	170	3.66219878	586.85	1.603454	0.803	-49
13362	1811	203	-1.457768447	586.85	1.603454	0.803	-49
13365	1811	263	1.54594749	586.85	1.603454	0.803	-49
13372	2254	329	1.232001231	461.7	1.937454	0.84	-86
13377	2254	215	-0.922581567	461.7	1.937454	0.84	-86
13382	2254	112	0	461.7	1.937454	0.84	-86
13385	1409	120	0.841177311	401.3	1.484534	0.616	-102
13390	1409	223	0.450901351	401.3	1.484534	0.616	-102
13395	1409	100	0	401.3	1.484534	0.616	-102
13404	1409	292	0.343986598	401.3	1.484534	0.616	-102
13409	3255	150	-0.66291457	211.8	1.11594	0.578	-120
13418	3255	112	0.901802703	211.8	1.11594	0.578	-120
13419	2363	220	0	364	1.692898	0.64	-136
13423	2363	129	0.782032031	364	1.692898	0.64	-136
13428	2363	240	0	364	1.692898	0.64	-136
13435	1495	208	1.464879512	329.6	1.813681	0.696	-179
13441	95	187	2.187980328	287	1.44023	0.625	-225
13445	95	200	0	287	1.44023	0.625	-225
13449	95	182	2.249440449	287	1.44023	0.625	-225
13453	95	159	0.633544937	287	1.44023	0.625	-225
13457	95	212	0.474408057	287	1.44023	0.625	-225
13463	627	101	0	509.35	2.369932	0.707	-82
13467	1063	782	0.128169142	864	2.69067	0.765	-6
13475	2513	110	0	182.15	1.609676	0.55	-188
13477	2988	102	0.5	273	1.467549	0.56	-15
13483	661	346	1.170761404	574.8	2.164608	0.787	-141
13488	661	303	2.367232095	574.8	2.164608	0.787	-141
13490	661	293	1.035518276	574.8	2.164608	0.787	-141
13496	2202	600	0.334782943	522.1	1.785923	0.657	-68
13499	2202	533	1.525334857	522.1	1.785923	0.657	-68
13504	2202	184	1.100001099	522.1	1.785923	0.657	-68
13509	2202	114	6.548604673	522.1	1.785923	0.657	-68
13514	2753	115	-1.711112821	502.7	1.754993	0.758	-158
13516	2753	165	3.128128125	502.7	1.754993	0.758	-158
13525	2753	133	0	502.7	1.754993	0.758	-158
13528	2753	127	0	502.7	1.754993	0.758	-158
13534	2753	211	0	502.7	1.754993	0.758	-158
13537	2753	120	0	502.7	1.754993	0.758	-158
13545	2753	214	0.469953521	502.7	1.754993	0.758	-158
13548	2753	117	-2.5	502.7	1.754993	0.758	-158
13554	2753	123	0.820492623	502.7	1.754993	0.758	-158
13558	2753	196	1.555960104	502.7	1.754993	0.758	-158
13569	2753	420	0	502.7	1.754993	0.758	-158
13571	2753	297	2.063919588	502.7	1.754993	0.758	-158
13578	2974	518	2.576833663	444.05	1.750545	0.751	-143
13584	3181	102	0.991090099	686.95	6.182253	0.383	-206
13586	1958	390	1.037306736	835	2.090465	0.498	-258
13593	112	101	0	187.2	0.7431567	0.71	-149
13597	112	111	-3.481742609	187.2	0.7431567	0.71	-149
13599	112	115	2.681252679	187.2	0.7431567	0.71	-149
13605	2938	176	0.572000571	746.05	3.19837	0.619	-213
13613	2938	130	4.004004	746.05	3.19837	0.619	-213
13614	2938	110	2.80654486	746.05	3.19837	0.619	-213
13623	2938	210	1.450726087	746.05	3.19837	0.619	-213
13624	2938	220	2.327909302	746.05	3.19837	0.619	-213
13633	2938	235	4.915629464	746.05	3.19837	0.619	-213
13637	1601	203	3.04873401	485	1.531982	0.634	-56
13644	1601	272	0.369373063	485	1.531982	0.634	-56
13647	1601	560	-0.533393073	485	1.531982	0.634	-56
13653	1601	147	1.380691034	485	1.531982	0.634	-56
13660	1601	572	0.704930282	485	1.531982	0.634	-56
13665	1601	108	0.935514953	446.3243	1.904048	0.701	-119.83
13669	1601	110	2.80654486	446.3243	1.904048	0.701	-119.83
13674	1601	137	1.482964444	446.3243	1.904048	0.701	-119.83
13676	1601	125	0.807258871	446.3243	1.904048	0.701	-119.83
13682	1601	135	0.747015672	446.3243	1.904048	0.701	-119.83
13689	1601	141	0.715000714	446.3243	1.904048	0.701	-119.83
13694	1601	145	0.695139583	446.3243	1.904048	0.701	-119.83
13700	1601	109	-0.910000909	446.3243	1.904048	0.701	-119.83
13702	1601	150	1.352704054	446.3243	1.904048	0.701	-119.83
13706	1601	363	1.682354622	446.3243	1.904048	0.701	-119.83
13721	1601	285	0	446.3243	1.904048	0.701	-119.83
13730	1601	164	0.614111043	446.3243	1.904048	0.701	-119.83
13733	1601	990	0	446.3243	1.904048	0.701	-119.83
13739	1601	811	0.371658787	446.3243	1.904048	0.701	-119.83
13745	1601	464	1.090415033	446.3243	1.904048	0.701	-119.83
13746	1601	290	1.400001399	446.3243	1.904048	0.701	-119.83
[truncated: 114,432 more rows]
